# Supplementary material for: Clostridium butyricum alleviates multiple myeloma by remodeling the bone marrow microenvironment and inhibiting PI3K/AKT pathway through the gut‒bone axis
Source: Gut Microbes. 2026 Jan 2;18(1):2609455. doi: 10.1080/19490976.2025.2609455 (PMC12773645; doi:10.1080/19490976.2025.2609455)
Supplement: Supplementary material [file KGMI_A_2609455_SM3628.xlsx]

## Sheet: Sheet1
	Guide
Supplementary Table 1	Otu_table_genus of MM and HC
Supplementary Table 2	Otu_table_genus of MM and MBD
Supplementary Table 3	Targeted metabolomics of Serum SCFAs
Supplementary Table 4	Targeted metabolomics of fecal SCFAs
Supplementary Table 5	Clinical data
Supplementary Table 6	Micro CT scan results
Supplementary Table 7	Targeted metabolomics of clostridium butylicum SCFAs
Supplementary Table 8	C-vs-M.diffgene_all
Supplementary Table 9	C-vs-M.diffmRNA_all_KEGGenrich.allinfo
Supplementary Table 10	C-vs-M.diffmRNA_all_GOenrich.allinfo

## Sheet: Supplementary Table 1
Taxon	M1	M2	M3	M4	M5	M6	M7	M8	M9	M10	M11	M12	M13	M14	M15	M16	M17	M18	M19	M20	M21	M22	M23	M24	M25	M26	M27	M28	M29	M30	C31	C32	C33	C34	C35	C36	C37	C38	C39	C40	C41	C42	C43	C44	C45	C46	C47	C48	C49
d__Bacteria;p__Actinomycetota;c__Actinomycetes;o__Micromonosporales;f__Micromonosporaceae;g__Actinoplanes	0	0	0	0	0	0	0	0	0	0	0	0	0	0	0	0	0	0	0.000397809	0	0	0	0	0	0	0	0	0	0	0	0	0	0	0	0	0	0	0	0	0	0	0	0	0	0	0	0	0	0
d__Bacteria;p__Bacillota;c__Bacilli;o__Lactobacillales;f__Lactobacillaceae;g__Limosilactobacillus	0	0	0	0	0	0.00042477	0	0	0.000264393	0	0	0.0124577	0.00619195	0	0	0	0	0	0	0	0	0	0	0	0.000153897	0	0	0	0.0134662	0.000434889	0	0	0	0	0	0	0.00290068	0.000146302	0	0	0	0.00114595	0	0	0	0	0	0	0
d__Bacteria;p__Bacillota;c__Clostridia;o__Eubacteriales;f__Clostridiaceae;g__Clostridium	0.0303904	0.0611293	0.0569971	0.0209429	1.84013e-05	0.110289	0.164274	0.000155715	0.0849032	0.0326008	0.00710073	0.0668823	0.0554954	0.110248	0.0960598	0.135427	0.0569265	0.0483232	0.133144	0.0410279	0.00439485	0.0070922	0.019409	0.00244355	0.0541976	0.101471	0.0936971	0.12765	0.0178813	0.0491696	0.0151934	0.0362869	0.0175096	0.0941208	0.0691088	0.105438	0.0352488	0.00660798	0.131965	0.00401402	0.0636962	0.00390666	0.0495652	0.1004	0.0392486	0.0398956	0.0317688	0.0718178	0.0395561
d__Bacteria;p__Bacillota;c__Clostridia;o__Eubacteriales;f__Eubacteriaceae;g__Eubacterium	0.00352225	0	0.00867429	0	0	0.000394429	0.00323808	0	0.00112367	0	0.000715799	0	0.000967492	0	0.00322174	0	0.000838387	0.0165113	0.000183604	0.000472749	0.000170911	0.00205903	0	0.000429884	0.000461692	0.000493697	0.00421254	0.00226549	0	0.000244625	0.00233491	0.0020941	0	0.00196085	0.000201093	0.000806842	0.0014687	0.000219453	0.00224794	0	0.00518669	0	0.015367	0.00973698	0.00220812	0.001305	0.00155471	0.00193659	0.000252956
d__Bacteria;p__Bacillota;c__Clostridia;o__Eubacteriales;f__Lachnospiraceae;g__Anaerostipes	0	0.00272738	0	0	0	0	0.0037722	0	0	0	0.00249098	0	0	0	0	0	0.00134142	0.000953988	0	0.00712501	0	0.00632006	0	0	0	0.00108613	0	0	0	0	0.000427519	0	0.00078793	0.000709963	0.0013071	0.00358238	0	0.000170686	0	0	0.00330614	0	0.00350088	0.00129288	0	0.000248571	0	0.000196941	0.000252956
d__Bacteria;p__Bacillota;c__Clostridia;o__Eubacteriales;f__Lachnospiraceae;g__Blautia	0.232411	0.143153	0.562786	0.260568	0.000220816	0.22971	0.31119	4.44899e-05	0.418435	0.589526	0.749213	0.266794	0.202477	0.00135413	0.382055	0.170516	0.345723	0.367469	0.347257	0.612784	0.519252	0.696351	0.23499	0.647314	0.422474	0.636507	0.577852	0.10068	0.251663	0.18298	0.402591	0.423762	0.755771	0.462287	0.579582	0.336582	0.22684	0.578333	0.366635	0.519194	0.574964	0.0227107	0.53722	0.446447	0.571997	0.468898	0.426635	0.630244	0.41156
d__Bacteria;p__Bacillota;c__Clostridia;o__Eubacteriales;f__Lachnospiraceae;g__Lachnoclostridium	0	0.000247943	0	0	0	0.000879881	0.0103819	0	0.000462688	0.000216857	0.000544007	0	0.000735294	0	0.00262924	0.000254501	0.000195624	0	6.12014e-05	0.00715878	0	0.0189602	0.00139528	0.00201367	0.00407828	0.000263305	0.000606351	0	0	0	0	0.00232315	0	0.000743771	0.000301639	0.00171051	0.000220305	0.000390139	0	0	0.00139525	0	0	0.00270696	0.000311003	0.00158464	0.00134937	0	0.000664011
d__Bacteria;p__Bacillota;c__Clostridia;o__Eubacteriales;f__Lachnospiraceae;g__Roseburia	0.00838355	0	0.0138118	0	0	0.000546133	0.000200294	0	0.00495737	0.000759	0.000200424	0.0012862	0.000309598	0	0.0107762	0	0	0.00117414	0.00156064	0.00476126	0	0	0	0.000226255	0.00374484	0.00938025	0.00111696	0.00110578	0.000220757	0.00201136	0.000493291	0.000196322	0.000408556	0.00300889	0.00827831	0	0	0	0.00246904	0.000226142	0.00864448	0	0.00151091	0.000646439	0.00127511	0.00276535	0.00211206	0	0.00142288
d__Bacteria;p__Bacillota;c__Clostridia;o__Eubacteriales;f__Lachnospiraceae;g__Shuttleworthia	0	0	0	0	0	0	0	0	0	0	0	0	0	0	0	0	0	0	0	0	0	0	0	0	0	0	0	0	0	0	0	0	0	0	0	0	0	0	0	0	0	0	0	0	0	0	0	0	0
d__Bacteria;p__Bacillota;c__Clostridia;o__Eubacteriales;f__Oscillospiraceae;g__Agathobaculum	0	0	0	0	0	0.000515792	0.000467352	0	0.000495737	0.00159028	0	0	0	0	0	0	0	0	0	0.000979267	0	0	0.000499802	0	0	0	0	0.000215761	0	0	0	0.00157058	0	0.000439501	0	0.0006132	0.000587479	0	0.00169517	0	0.000697625	0	0	0.000646439	0	0	0	0.000295411	0
d__Bacteria;p__Bacillota;c__Clostridia;o__Eubacteriales;f__Oscillospiraceae;g__Flavonifractor	0	0	0	0	0	0	0.00283749	0	0	0	0	0	0	0	0	0	0	0	0	0	0	0	0	0	0	0	0	0	0	0	0	0	0	0	0	0	0	0	0	0	0	0	0	0	0	0	0	0	0
d__Bacteria;p__Bacillota;c__Clostridia;o__Eubacteriales;f__Oscillospiraceae;g__Oscillibacter	0	0	0.000223372	0	0	0	0.000367205	0	0.000198295	0	0	0	0	0	0	0.000190876	0	0	0	0	0	0	0	0	0	0.000362045	0	0	0	0	0	0	0	0	0	0	0	0	0	0	0	0	0	0	0	0	0	0	0
d__Bacteria;p__Bacillota;c__Clostridia;o__Eubacteriales;f__Oscillospiraceae;g__Ruminococcus	0.0184263	0.00157782	0.0758721	0.0415926	0	0.020389	0.0261383	0	0.108401	0.0377331	0.00438069	0.0120168	0.0266254	0	0.0311806	0.0438697	0.00178856	0.011668	0.00587533	0.012798	0.000341822	0.199182	0.000791353	0.00513598	0.000205197	0.0187276	0.0621031	0.0030746	0.00124176	0.0143513	0.00305841	0.0199921	0.0174512	0.0554785	0.0301304	0.00409876	0.0873876	0.00714442	0.0149617	0.00135685	0.015924	0.001172	0.0206368	0.0486041	0.00410524	0.194289	0.000792021	0.00974857	0.00629229
d__Bacteria;p__Bacillota;c__Clostridia;o__Eubacteriales;f__Oscillospiraceae;g__Subdoligranulum	0	0	0	0	0	0	0	0	0	0	0	0	0	0	0	0	0	0	0.000214205	0	0	0	0	0	0	0.000197479	0.000638264	0	0	0	0	0	0	0.000405693	0	0	0	0	0	0	0.000667294	0	0	0	0	0.000714641	0	0	0
d__Bacteria;p__Bacillota;c__Clostridia;o__Eubacteriales;f__Peptostreptococcaceae;g__Clostridioides	0	0.00076637	0	0	0	0.000303407	0.000200294	0	0	0	0	0	0	0.00194091	0	0	0	0	0.000397809	0	0	0	0	0.000181004	0	0	0	0	0	0	0	0	0.000583652	0.000202847	0	0	0	0	0	0	0	0	0	0	0	0	0	0	0
d__Bacteria;p__Bacillota;c__Clostridia;o__Eubacteriales;f__Peptostreptococcaceae;g__Filifactor	0	0	0	0	0	0	0	0	0	0	0	0	0	0	0	0	0	0	0	0.000337678	0	0	0	0	0.000795137	0	0.000223392	0	0	0.000217444	0	0	0.000175096	0	0	0	0	0	0	0.000367481	0	0	0	0.000444426	0	0	0	0	0
d__Bacteria;p__Bacillota;c__Negativicutes;o__Acidaminococcales;f__Acidaminococcaceae;g__Acidaminococcus	0.000174657	0	0	0	0	0	0	0	0	0	0	0	0	0	0	0	0	0	0	0	0	0	0.00187426	0	0	0	0.000957396	0	0	0	0	0	0	0	0	0	0	0	0	0	0	0	0	0	0	0	0.000264007	0	0
d__Bacteria;p__Bacillota;c__Negativicutes;o__Veillonellales;f__Veillonellaceae;g__Megasphaera	0.0018339	0	0	0	0	0.00136533	0	0	0	0	0	0	0.00185759	0	0	0.00753961	0	0	0	0	0	0	0	0	0	0	0	0	0	0	0.000295975	0	0	0	0	0	0	0	0	0	0	0	0	0	0	0	0	0	0
d__Bacteria;p__Bacteroidota;c__Bacteroidia;o__Bacteroidales;f__Porphyromonadaceae;g__Porphyromonas	0	0	0	0	0	0	0	0	0	0	0	0	0	0	0	0.000668066	0	0	0	0	0	0	0	0	0	0	0	0	0	0	0	0	0	0	0	0	0	0	0	0	0	0.000234399	0	0	0	0	0	0	0
d__Bacteria;p__Fusobacteriota;c__Fusobacteriia;o__Fusobacteriales;f__Fusobacteriaceae;g__Fusobacterium	0	0	0	0	0	0	0	0	0	0	0.000343584	0	0.00208978	0	0	0	0	0	0	0.000438982	0.00109871	0.00388927	0.000312376	0	0	0	0	0	0	0	0	0.000196322	0	0	0	0	0	0	0	0	0	0	0	0	0	0	0	0	0
d__Bacteria;p__Bacillota;c__Clostridia;o__Eubacteriales;f__Lachnospiraceae;g__Butyrivibrio	0	0	0	0	0	0	0	0	0.000561835	0	0	0	0	0	0	0	0	0	0	0.000709124	0	0.000314573	0	0.000362007	0	0.000460784	0	0	0	0	0	0	0	0	0.000469216	0	0	0	0	0	0	0	0	0	0.000435405	0	0.000733353	0.000295411	0
d__Bacteria;p__Bacillota;c__Clostridia;o__Eubacteriales;f__Oscillospiraceae;g__Faecalibacterium	0.0435479	0	0.123227	0	3.68026e-05	0.04096	0.0155561	0	0.0906537	0.0749964	0	0.0189622	0.0217879	0.000225688	0.0494742	0.00941656	0.00338149	0.0854553	0.0608036	0.0718917	0.000195327	0.000142988	0.352465	0.000588262	0.0698951	0.00269888	0.0923568	0.0336857	0.0536715	0.0210106	0.0757038	0.0291539	0.0273149	0.0503398	0.152026	0.0864612	0.0858454	0.000243837	0.027786	0.0104025	0.0988201	0	0.103331	0.0320391	0.137557	0.0697241	0.00328542	0.078645	0.00350977
d__Bacteria;p__Actinomycetota;c__Actinomycetes;o__Bifidobacteriales;f__Bifidobacteriaceae;g__Bifidobacterium	0.000291095	0.0207596	0	0.0201733	0	0.00888983	0.060689	0	0.0483178	0.000542143	0.0740423	0.0105101	0.145046	0.000293394	0.0012961	0.000413565	0.450605	0.0472224	0.037241	0.00168839	0.000195327	0.00649165	2.08251e-05	0.0168107	0	0.000197479	0.00446785	2.69702e-05	0.000910621	0.000353347	0.116844	0.000588967	0.0138617	0.000405693	0.00110601	0.0477973	0.0314669	0.000268221	0.0227373	0.39018	0.00169857	0.409704	0.101857	0.00262616	0.0270262	0.000590355	0.00941625	0.0596074	0.0252956
d__Bacteria;p__Actinomycetota;c__Actinomycetes;o__Propionibacteriales;f__Propionibacteriaceae;g__Propionibacterium	0	0	0	0.00373784	0	0	0	0	0	0	0	0	0	0	0	0	0	0.000880605	0	0	0	0	0	0	0	0	0	0	0	0	0	0	0	0	0	0	0	0	0	0	0	0	0	0	0	0.000497141	0	0	0
d__Bacteria;p__Bacillota;c__Bacilli;o__Lactobacillales;f__Lactobacillaceae;g__Lacticaseibacillus	0	0	0	0	0	0.0212385	0	0	0.000429638	0	0	0	0	0	0	0	0.000726602	0	0	0	0	0	0	0	0	0	0	0	0	0	0	0	0	0	0	0	0	0	0	0	0	0	0.000737028	0	0	0	0	0	0
d__Bacteria;p__Bacillota;c__Bacilli;o__Lactobacillales;f__Lactobacillaceae;g__Lactiplantibacillus	0	0	0	0	0	0.000637155	0.00680999	0	0	0	0	0.000220491	0.000503096	0	0	0	0	0	0	0	0.000146495	0	0	0	0.00133378	0	0	0	0	0	0.000230203	0	0	0	0	0	0.000257022	0.000243837	0	0	0	0	0	0	0	0	0.000293341	0	0.000822108
d__Bacteria;p__Bacillota;c__Bacilli;o__Lactobacillales;f__Lactobacillaceae;g__Lactobacillus	2.91095e-05	6.76209e-05	0.000148915	0	0	0.0327073	0.0106823	0	0.0164254	0.00184328	0	0.371086	0.17945	0	0.00151829	0.00124069	0.00128553	0.000476994	0.000183604	0	0.00249042	0	0	0	0	0	0	0	0.0140456	0.00611563	0	0.0017669	0	0	0	0	0.00110152	0.00046329	0	0.00130032	0	0.00239608	0	0.0143025	0	0	0	0	0
d__Bacteria;p__Bacillota;c__Bacilli;o__Lactobacillales;f__Lactobacillaceae;g__Latilactobacillus	0	0	0.000744574	0	0	0.00139567	0	0	0.000429638	0.000253	0	0.0108408	0.0128483	0	0.000296252	0	0	0	0	0	0	0	0	0	0	0	0	0	0.00488424	0	0	0	0	0	0	0	0.000771067	0	0	0	0	0.00192728	0	0.000929255	0	0	0	0	0
d__Bacteria;p__Bacillota;c__Bacilli;o__Lactobacillales;f__Lactobacillaceae;g__Pediococcus	0	0	0	0	0	0.00139567	0	0	0	0	0	0.00169043	0.00386997	0	0.00133314	3.18127e-05	0	0	0	0	0.000415069	0	0	0	0	0	0	0	0	0	0	0	0	0	0	0	0.00143198	0.00185316	0	0	0	0.000651109	0	0.00189891	0	0	0	0.000196941	0
d__Bacteria;p__Bacillota;c__Bacilli;o__Lactobacillales;f__Streptococcaceae;g__Lactococcus	0.00104794	0.00076637	0	0	0	0.00109227	0.000567499	0	0.000198295	0.00108429	0.000887591	0.000220491	0.000425697	0	0.000629536	0	0	0.000660454	0.0090272	0.000337678	0	0	0	0.00074664	0.003001	0.000197479	0.000223392	0.00118669	0.000827837	0.00046207	0.000887924	0.00085073	0	0.000236654	0.000636793	0	0.000477327	0.00141425	0	0.000395749	0.000454973	0.000260444	0	0.000525231	0.000559806	0.000434999	0.000938692	0.00131294	0.00177069
d__Bacteria;p__Verrucomicrobiota;c__Verrucomicrobiae;o__Verrucomicrobiales;f__Akkermansiaceae;g__Akkermansia	0	0.0211203	0	0	0	0.00109227	0	0	0	0.00845742	0	0	0.000696594	0.000315963	0.000444379	0.000509003	0.000251516	0.000220151	0.000244806	0.000236375	0.327343	0.000285976	0.000124951	0.000339382	0.103188	6.58263e-05	0.000223392	0.00396462	0	0	3.28861e-05	0	0	0	0	0	0.00345144	0.00065836	0	0	0.0309078	0	0	0	0	0	0	0	0
d__Bacteria;p__Bacillota;c__Clostridia;o__Eubacteriales;f__Lachnospiraceae;g__Coprococcus	0	0	0.0034995	0	0	0.00121363	0.000367205	0	0.000231344	0.00112043	0.000629903	0.000293988	0.000309598	0	0.00525848	0	0.0033256	0.00304542	0	0.0020936	0	0.000457561	0	0	0	0	0	0.000269702	0	0.000788236	0.00585372	9.81611e-05	0	0.000405693	0.000268123	0.0229466	0	0	3.68514e-05	0.000537087	0.0032758	0.000338577	0.00025796	0.0197568	0.00220812	0	0	0.00521893	0
d__Bacteria;p__Bacillota;c__Tissierellia;o__Tissierellales;f__Peptoniphilaceae;g__Anaerococcus	0	0	0	0	0	0	0	0	0.00251173	0	0	0	0.00112229	0	0	0	0.00162088	0	0	0	0	0	0	0	0	0	0	0	0	0	0	0	0	0	0.000234608	0	0	0.00107288	0	0	0.0010616	0.00104178	0.0105395	0	0	0	0	0	0
Butyrate Producter	0.340058	0.252316	0.845985	0.347014	0.000276019	0.475439	0.617739	0.000200205	0.779001	0.750723	0.840549	0.773262	0.66281	0.114379	0.586172	0.370077	0.86801	0.584061	0.596591	0.764841	0.856044	0.941547	0.611883	0.676592	0.663529	0.772109	0.838679	0.274125	0.358812	0.278139	0.623948	0.51888	0.833863	0.670746	0.843651	0.610037	0.479457	0.599229	0.570534	0.927974	0.810701	0.445489	0.844524	0.683003	0.786932	0.780947	0.479143	0.859516	0.491399
[truncated: 11 more columns]

## Sheet: Supplementary Table2
Bone disease	MM															MBD
Taxon	M3	M4	M6	M9	M10	M13	M14	M15	M16	M17	M18	M21	M22	M24	M26	M1	M2	M5	M7	M8	M20	M11	M12	M19	M23	M25	M27	M28	M29	M30
d__Bacteria;p__Actinomycetota;c__Actinomycetes;o__Micromonosporales;f__Micromonosporaceae;g__Actinoplanes	0	0	0	0	0	0	0	0	0	0	0	0	0	0	0	0	0	0	0	0	0	0	0	0.000397809	0	0	0	0	0	0
d__Bacteria;p__Bacillota;c__Bacilli;o__Lactobacillales;f__Lactobacillaceae;g__Limosilactobacillus	0	0	0.00042477	0.000264393	0	0.00619195	0	0	0	0	0	0	0	0	0	0	0	0	0	0	0	0	0.0124577	0	0	0.000153897	0	0	0.0134662	0.000434889
d__Bacteria;p__Bacillota;c__Clostridia;o__Eubacteriales;f__Clostridiaceae;g__Clostridium	0.0569971	0.0209429	0.110289	0.0849032	0.0326008	0.0554954	0.110248	0.0960598	0.135427	0.0569265	0.0483232	0.00439485	0.0070922	0.00244355	0.101471	0.0303904	0.0611293	1.84013e-05	0.164274	0.000155715	0.0410279	0.00710073	0.0668823	0.133144	0.019409	0.0541976	0.0936971	0.12765	0.0178813	0.0491696
d__Bacteria;p__Bacillota;c__Clostridia;o__Eubacteriales;f__Eubacteriaceae;g__Eubacterium	0.00867429	0	0.000394429	0.00112367	0	0.000967492	0	0.00322174	0	0.000838387	0.0165113	0.000170911	0.00205903	0.000429884	0.000493697	0.00352225	0	0	0.00323808	0	0.000472749	0.000715799	0	0.000183604	0	0.000461692	0.00421254	0.00226549	0	0.000244625
d__Bacteria;p__Bacillota;c__Clostridia;o__Eubacteriales;f__Lachnospiraceae;g__Anaerostipes	0	0	0	0	0	0	0	0	0	0.00134142	0.000953988	0	0.00632006	0	0.00108613	0	0.00272738	0	0.0037722	0	0.00712501	0.00249098	0	0	0	0	0	0	0	0
d__Bacteria;p__Bacillota;c__Clostridia;o__Eubacteriales;f__Lachnospiraceae;g__Blautia	0.562786	0.260568	0.22971	0.418435	0.589526	0.202477	0.00135413	0.382055	0.170516	0.345723	0.367469	0.519252	0.696351	0.647314	0.636507	0.232411	0.143153	0.000220816	0.31119	4.44899e-05	0.612784	0.749213	0.266794	0.347257	0.23499	0.422474	0.577852	0.10068	0.251663	0.18298
d__Bacteria;p__Bacillota;c__Clostridia;o__Eubacteriales;f__Lachnospiraceae;g__Lachnoclostridium	0	0	0.000879881	0.000462688	0.000216857	0.000735294	0	0.00262924	0.000254501	0.000195624	0	0	0.0189602	0.00201367	0.000263305	0	0.000247943	0	0.0103819	0	0.00715878	0.000544007	0	6.12014e-05	0.00139528	0.00407828	0.000606351	0	0	0
d__Bacteria;p__Bacillota;c__Clostridia;o__Eubacteriales;f__Lachnospiraceae;g__Roseburia	0.0138118	0	0.000546133	0.00495737	0.000759	0.000309598	0	0.0107762	0	0	0.00117414	0	0	0.000226255	0.00938025	0.00838355	0	0	0.000200294	0	0.00476126	0.000200424	0.0012862	0.00156064	0	0.00374484	0.00111696	0.00110578	0.000220757	0.00201136
d__Bacteria;p__Bacillota;c__Clostridia;o__Eubacteriales;f__Lachnospiraceae;g__Shuttleworthia	0	0	0	0	0	0	0	0	0	0	0	0	0	0	0	0	0	0	0	0	0	0	0	0	0	0	0	0	0	0
d__Bacteria;p__Bacillota;c__Clostridia;o__Eubacteriales;f__Oscillospiraceae;g__Agathobaculum	0	0	0.000515792	0.000495737	0.00159028	0	0	0	0	0	0	0	0	0	0	0	0	0	0.000467352	0	0.000979267	0	0	0	0.000499802	0	0	0.000215761	0	0
d__Bacteria;p__Bacillota;c__Clostridia;o__Eubacteriales;f__Oscillospiraceae;g__Flavonifractor	0	0	0	0	0	0	0	0	0	0	0	0	0	0	0	0	0	0	0.00283749	0	0	0	0	0	0	0	0	0	0	0
d__Bacteria;p__Bacillota;c__Clostridia;o__Eubacteriales;f__Oscillospiraceae;g__Oscillibacter	0.000223372	0	0	0.000198295	0	0	0	0	0.000190876	0	0	0	0	0	0.000362045	0	0	0	0.000367205	0	0	0	0	0	0	0	0	0	0	0
d__Bacteria;p__Bacillota;c__Clostridia;o__Eubacteriales;f__Oscillospiraceae;g__Ruminococcus	0.0758721	0.0415926	0.020389	0.108401	0.0377331	0.0266254	0	0.0311806	0.0438697	0.00178856	0.011668	0.000341822	0.199182	0.00513598	0.0187276	0.0184263	0.00157782	0	0.0261383	0	0.012798	0.00438069	0.0120168	0.00587533	0.000791353	0.000205197	0.0621031	0.0030746	0.00124176	0.0143513
d__Bacteria;p__Bacillota;c__Clostridia;o__Eubacteriales;f__Oscillospiraceae;g__Subdoligranulum	0	0	0	0	0	0	0	0	0	0	0	0	0	0	0.000197479	0	0	0	0	0	0	0	0	0.000214205	0	0	0.000638264	0	0	0
d__Bacteria;p__Bacillota;c__Clostridia;o__Eubacteriales;f__Peptostreptococcaceae;g__Clostridioides	0	0	0.000303407	0	0	0	0.00194091	0	0	0	0	0	0	0.000181004	0	0	0.00076637	0	0.000200294	0	0	0	0	0.000397809	0	0	0	0	0	0
d__Bacteria;p__Bacillota;c__Clostridia;o__Eubacteriales;f__Peptostreptococcaceae;g__Filifactor	0	0	0	0	0	0	0	0	0	0	0	0	0	0	0	0	0	0	0	0	0.000337678	0	0	0	0	0.000795137	0.000223392	0	0	0.000217444
d__Bacteria;p__Bacillota;c__Negativicutes;o__Acidaminococcales;f__Acidaminococcaceae;g__Acidaminococcus	0	0	0	0	0	0	0	0	0	0	0	0	0	0	0	0.000174657	0	0	0	0	0	0	0	0	0.00187426	0	0.000957396	0	0	0
d__Bacteria;p__Bacillota;c__Negativicutes;o__Veillonellales;f__Veillonellaceae;g__Megasphaera	0	0	0.00136533	0	0	0.00185759	0	0	0.00753961	0	0	0	0	0	0	0.0018339	0	0	0	0	0	0	0	0	0	0	0	0	0	0
d__Bacteria;p__Bacteroidota;c__Bacteroidia;o__Bacteroidales;f__Porphyromonadaceae;g__Porphyromonas	0	0	0	0	0	0	0	0	0.000668066	0	0	0	0	0	0	0	0	0	0	0	0	0	0	0	0	0	0	0	0	0
d__Bacteria;p__Fusobacteriota;c__Fusobacteriia;o__Fusobacteriales;f__Fusobacteriaceae;g__Fusobacterium	0	0	0	0	0	0.00208978	0	0	0	0	0	0.00109871	0.00388927	0	0	0	0	0	0	0	0.000438982	0.000343584	0	0	0.000312376	0	0	0	0	0
d__Bacteria;p__Bacillota;c__Clostridia;o__Eubacteriales;f__Lachnospiraceae;g__Butyrivibrio	0	0	0	0.000561835	0	0	0	0	0	0	0	0	0.000314573	0.000362007	0.000460784	0	0	0	0	0	0.000709124	0	0	0	0	0	0	0	0	0
d__Bacteria;p__Bacillota;c__Clostridia;o__Eubacteriales;f__Oscillospiraceae;g__Faecalibacterium	0.123227	0	0.04096	0.0906537	0.0749964	0.0217879	0.000225688	0.0494742	0.00941656	0.00338149	0.0854553	0.000195327	0.000142988	0.000588262	0.00269888	0.0435479	0	3.68026e-05	0.0155561	0	0.0718917	0	0.0189622	0.0608036	0.352465	0.0698951	0.0923568	0.0336857	0.0536715	0.0210106
d__Bacteria;p__Actinomycetota;c__Actinomycetes;o__Bifidobacteriales;f__Bifidobacteriaceae;g__Bifidobacterium	0	0.0201733	0.00888983	0.0483178	0.000542143	0.145046	0.000293394	0.0012961	0.000413565	0.450605	0.0472224	0.000195327	0.00649165	0.0168107	0.000197479	0.000291095	0.0207596	0	0.060689	0	0.00168839	0.0740423	0.0105101	0.037241	2.08251e-05	0	0.00446785	2.69702e-05	0.000910621	0.000353347
d__Bacteria;p__Actinomycetota;c__Actinomycetes;o__Propionibacteriales;f__Propionibacteriaceae;g__Propionibacterium	0	0.00373784	0	0	0	0	0	0	0	0	0.000880605	0	0	0	0	0	0	0	0	0	0	0	0	0	0	0	0	0	0	0
d__Bacteria;p__Bacillota;c__Bacilli;o__Lactobacillales;f__Lactobacillaceae;g__Lacticaseibacillus	0	0	0.0212385	0.000429638	0	0	0	0	0	0.000726602	0	0	0	0	0	0	0	0	0	0	0	0	0	0	0	0	0	0	0	0
d__Bacteria;p__Bacillota;c__Bacilli;o__Lactobacillales;f__Lactobacillaceae;g__Lactiplantibacillus	0	0	0.000637155	0	0	0.000503096	0	0	0	0	0	0.000146495	0	0	0	0	0	0	0.00680999	0	0	0	0.000220491	0	0	0.00133378	0	0	0	0
d__Bacteria;p__Bacillota;c__Bacilli;o__Lactobacillales;f__Lactobacillaceae;g__Lactobacillus	0.000148915	0	0.0327073	0.0164254	0.00184328	0.17945	0	0.00151829	0.00124069	0.00128553	0.000476994	0.00249042	0	0	0	2.91095e-05	6.76209e-05	0	0.0106823	0	0	0	0.371086	0.000183604	0	0	0	0	0.0140456	0.00611563
d__Bacteria;p__Bacillota;c__Bacilli;o__Lactobacillales;f__Lactobacillaceae;g__Latilactobacillus	0.000744574	0	0.00139567	0.000429638	0.000253	0.0128483	0	0.000296252	0	0	0	0	0	0	0	0	0	0	0	0	0	0	0.0108408	0	0	0	0	0	0.00488424	0
d__Bacteria;p__Bacillota;c__Bacilli;o__Lactobacillales;f__Lactobacillaceae;g__Pediococcus	0	0	0.00139567	0	0	0.00386997	0	0.00133314	3.18127e-05	0	0	0.000415069	0	0	0	0	0	0	0	0	0	0	0.00169043	0	0	0	0	0	0	0
d__Bacteria;p__Bacillota;c__Bacilli;o__Lactobacillales;f__Streptococcaceae;g__Lactococcus	0	0	0.00109227	0.000198295	0.00108429	0.000425697	0	0.000629536	0	0	0.000660454	0	0	0.00074664	0.000197479	0.00104794	0.00076637	0	0.000567499	0	0.000337678	0.000887591	0.000220491	0.0090272	0	0.003001	0.000223392	0.00118669	0.000827837	0.00046207
d__Bacteria;p__Verrucomicrobiota;c__Verrucomicrobiae;o__Verrucomicrobiales;f__Akkermansiaceae;g__Akkermansia	0	0	0.00109227	0	0.00845742	0.000696594	0.000315963	0.000444379	0.000509003	0.000251516	0.000220151	0.327343	0.000285976	0.000339382	6.58263e-05	0	0.0211203	0	0	0	0.000236375	0	0	0.000244806	0.000124951	0.103188	0.000223392	0.00396462	0	0
d__Bacteria;p__Bacillota;c__Clostridia;o__Eubacteriales;f__Lachnospiraceae;g__Coprococcus	0.0034995	0	0.00121363	0.000231344	0.00112043	0.000309598	0	0.00525848	0	0.0033256	0.00304542	0	0.000457561	0	0	0	0	0	0.000367205	0	0.0020936	0.000629903	0.000293988	0	0	0	0	0.000269702	0	0.000788236
d__Bacteria;p__Bacillota;c__Tissierellia;o__Tissierellales;f__Peptoniphilaceae;g__Anaerococcus	0	0	0	0.00251173	0	0.00112229	0	0	0	0.00162088	0	0	0	0	0	0	0	0	0	0	0	0	0	0	0	0	0	0	0	0
Butyrate Producter	0.845985	0.347014	0.475439	0.779001	0.750723	0.66281	0.114379	0.586172	0.370077	0.86801	0.584061	0.856044	0.941547	0.676592	0.772109	0.340058	0.252316	0.000276019	0.617739	0.000200205	0.764841	0.840549	0.773262	0.596591	0.611883	0.663529	0.838679	0.274125	0.358812	0.278139

## Sheet: Supplementary Table3
Group	MM															MBD
Sample	M3	M4	M6	M9	M10	M13	M14	M15	M17	M18	M21	M20	M22	M24	M26	M1	M2	M5	M7	M8	M11	M12	M16	M19	M23	M25	M27	M28	M29	M30
Acetic acid	3.5187	3.6853	3.423	2.16	3.205	1.8692	1.8519	3.77	3.5896	1.7301	3.6402	2.0846	3.3499	2.9408	4.0807	3.144	2.3141	2.3852	2.6238	2.9334	4.3115	5.0837	3.4835	2.3131	2.4057	2.3887	1.9286	2.0678	3.0811	2.7663
Propionic acid	0.2579	0.2457	0.2163	0.3269	0.241	0.1792	0.1176	0.2902	0.2838	0.1746	0.5046	0.2213	0.2351	0.3591	0.4346	0.2612	0.2244	0.2448	0.2432	0.21	0.2966	0.4138	0.2396	0.2681	0.2315	0.3217	0.3998	0.2099	0.2054	0.1677
Isobutyric acid	0.01844	0.03191	0.02962	0.0198	0.07174	0.0437	0.03548	0.0293	0.04753	0.02689	0.05431	0.03967	0.04734	0.05391	0.04136	0.03114	0.02528	0.02378	0.02072	0.03882	0.06571	0.01687	0.02397	0.09106	0.02795	0.07269	0.04285	0.0167	0.03526	0.02449
Butyric acid	0.1123	0.05552	0.05739	0.09741	0.08533	0.07224	0.04838	0.05935	0.1418	0.06032	0.1249	0.08792	0.1424	0.08076	0.09305	0.05343	0.04847	0.04603	0.07101	0.04487	0.1121	0.09538	0.05599	0.06153	0.07031	0.07354	0.09819	0.05068	0.05566	0.05218
Isovaleric acid	0.01786	0.0233	0.02198	0.03593	0.02897	0.02689	0.02321	0.02648	0.06187	0.02853	0.01929	0.03766	0.04049	0.06489	0.02303	0.02076	0.0164	0.04507	0.0252	0.02826	0.07616	0.05243	0.02501	0.07922	0.02114	0.07952	0.04506	0.04953	0.03088	0.01478
Valeric acid	0.01027	0.01569	0.01632	0.0159	0.02159	0.01563	0.01789	0.01389	0.01861	0.01364	0.02412	0.01599	0.03365	0.01584	0.01737	0.01059	0.01482	0.01457	0.01222	0.01351	0.01846	0.01529	0.01143	0.01264	0.0112	0.01094	0.01506	0.01187	0.01238	0.01133
Caproic acid	0.01544	0.01805	0.02642	0.0245	0.03022	0.02746	0.01573	0.02303	0.005377	0.02111	0.03248	0.02934	0.04374	0.02774	0.0302	0.02333	0.009192	0.01756	0.01333	0.03092	0.01591	0.01924	0.01068	0.02331	0.01085	0.01328	0.01489	0.01082	0.01249	0.008705

## Sheet: Supplementary Table4
Sample	C1	C2	C3	C4	C5	C6	C7	C8	C9	C10	C11	C12	C13	C14	C15	M1	M2	M3	M4	M5	M6	M7	M8	M9	M10	M11	M12	M13	M14	M15
Acetic acid	314.526	166.45	299.543	438.426	338.832	289.576	554.43	374.367	395.129	316.512	206.919	474.295	259.357	178.395	205.149	405.501	414.041	387.928	13.1347	7.3778	66.9472	168.922	302.27	205.15	145.4	151.058	271.769	351.555	85.5071	393.627
Propionic acid	87.0799	137.797	166.898	224.137	131.108	69.4594	72.6892	172.259	94.0217	109.147	83.4101	117.103	119.695	66.1702	83.9947	183.045	121.551	179.006	0.7402	0.04555	4.1868	51.3812	175.937	72.6237	56.5473	77.4749	123.77	279.481	23.5068	122.468
Isobutyric acid	3.2361	1.1016	7.0232	1.9057	7.5765	36.543	0.3692	28.3821	3.6208	12.9703	5.9639	1.6324	10.6305	13.3332	2.9056	10.9792	3.1718	12.4737	0.07277	0.00843	0.01628	7.5835	6.8679	8.2985	4.6978	11.9363	14.4619	3.1157	0.1645	4.0949
Butyric acid	78.1582	42.4266	106.676	155.738	78.0668	208.499	352.765	207.746	64.5662	74.2374	65.7967	129.933	82.079	59.9227	50.7047	130.294	39.0184	153.749	0.3375	0.0127	0.02978	34.2135	75.6859	25.2616	38.1098	24.5884	46.3865	71.0698	12.2657	69.8273
Isovaleric acid	1.611	0.8602	5.932	1.122	7.8036	47.2117	0.1596	31.2578	2.3132	15.0739	4.3965	1.6408	8.2555	13.8296	2.4401	7.6097	2.4275	8.9129	0.02505	0.005086	0.02916	7.3283	4.9393	5.5741	4.6317	6.9714	12.9634	4.1421	0.2076	3.6768
Valeric acid	1.2605	7.2116	13.7579	12.6146	25.5632	41.1888	0.9736	2.6643	11.2728	15.9825	10.0987	1.5563	32.779	12.0903	11.7242	19.4266	0.2397	15.4081	0.02766	0.00179	0.02291	9.2748	4.0378	0.8121	6.2747	0.924	3.9615	0.7177	0.07649	1.2782
Caproic acid	0.07647	0.01297	0.03873	0.02017	2.6706	6.1604	0.008637	0.01969	0.03139	0.05663	0.04327	0.007436	0.3756	0.08852	0.1719	0.1405	0.004689	0.09056	0.003141	0.00192	0.004735	0.08268	0.01657	0.002689	0.02943	0.009243	0.01158	0.0006888	0.00118	0.02374

## Sheet: Supplementary Table5
Bone disease	MM															MBD
Taxon	M3	M4	M6	M9	M10	M13	M14	M15	M16	M17	M18	M21	M22	M24	M26	M1	M2	M5	M7	M8	M20	M11	M12	M19	M23	M25	M27	M28	M29	M30
Age	69	66	66	60	64	75	71	45	56	64	65	72	70	63	66	56	53	64	66	85	51	75	64	69	63	57	70	64	56	60
Sex	1	1	0	0	1	0	1	1	1	1	0	0	0	0	0	1	1	1	1	1	0	1	0	1	0	1	0	1	1	1
Pain or fracture	0	0	1	0	1	1	1	0	0	0	0	0	0	0	1	0	1	1	1	1	1	0	1	1	1	0	1	0	1	1
BMI, kg/m2	22.3948	19.4674	21.0937	20.2848	25.1096	21.7778	22.1453	21.9713	22.8571	23.8281	22.5215	20.2694	23.1111	25	23.7812	23.4375	21.8724	24.0055	21.6128	21.2279	16	18.026	19.5609	18.9745	21.6413	26.6728	32.0461	25.6369	20.9572	21.6441
DS stage	1	1	1	1	0	1	0	0	0	1	0	1	1	1	1	1	1	1	1	1	1	1	1	1	0	1	1	1	1	1
ISS stage	1	1	1	1	0	0	0	1	1	1	0	1	1	1	1	1	0	1	1	1	1	1	1	1	0	1	0	0	1	1
R-ISS stage	0	1	1	0	0	0	0	1	0	0	0	0	0	1	1	1	0	0	0	0	0	0	0	0	0	1	0	0	0	1
Plasma cells in bone marrow, %	59.5	21	76	10	59	35.5	39	60	16.5	33.5	27.5	34.5	10	37.5	21	51.5	44	14.5	31.5	22.5	23.5	16.5	30	23	44	44.5	29	87.5	36	79.5
High-risk cytogenetics	0	1	1	0	0	1	1	1	0	1	1	0	0	1	0	0	1	0	0	0	0	0	0	0	1	1	1	0	0	1
Renal insufficiency	0	0	0	1	0	0	0	0	1	0	0	1	0	1	0	1	0	1	0	1	0	0	0	0	0	0	0	0	1	1
WBC, 109/L	8.44	7.56	10.42	4.93	7.99	4.24	7.78	4.38	8.7	2.81	5.89	5.35	4.07	4.88	5.15	11.42	4.5	9.41	5.14	5.63	5.57	7.68	5.09	2.61	3.37	4.49	6.59	3.81	10.27	4.78
HB, g/L	57	36	66	78	94	68	109	95	109	85	119	50	53	78	60	64	98	64	74	82	93	68	67	50	105	61	77	59	109	63
PLT, 109/L	152	27	122	160	187	182	124	105	381	125	163	78	76	123	123	94	133	163	169	145	194	98	273	71	368	132	268	78	359	158
LDH, U/L	130.58	524.73	255.46	174.61	290.61	82.14	208.96	164.11	162.24	133.89	294.3	196.7	176.67	323.8	327.31	602.38	146.69	163.26	124.86	217.82	156	170.57	79.23	212.95	165.09	135.75	142.59	173.5	233.9	167.3
β2-MG, mg/L	7.44	6.4	10	14.21	4.64	4.27	2.73	10	7.97	8.27	2.38	10	9.11	5.5	6.26	8.18	5.26	10	8.4	9.13	10	8.31	7.18	8.67	3.15	7.21	2.37	4.08	10	6.44
Calcium, mmol/L	2.3415	2.98925	3.417	2.8465	2.3255	2.808	2.4295	2.323	2.318	2.58175	2.52725	2.0625	2.47325	2.42175	2.29575	2.184	2.75	2.49975	2.8385	3.87625	2.46025	2.28575	2.275	2.49425	2.2315	2.94525	2.3185	2.285	3.4725	2.696
Albumin, g/L	29.14	30.83	31.32	39.74	30.58	23.68	34.42	37.48	37.68	27.13	34.51	23.9	27.07	35.13	27.77	41.04	20.8	25.61	24.86	30.95	33.59	26.97	26.6	26.63	40.34	23.79	30.46	47	37.5	36.56
BGP, ng/mL	20.67	47.22	20.63	56.76	40.04	17.87	9.26	31.43	28.9	49	21.16	20.63	13.72	40.83	9.73	57.37	18.36	79.14	26.37	11.57	41.55	24.98	77.33	30.41	5.52	13.02	13.26	13.48	37.72	82.59
25(OH)D, ng/mL	30.92	42.25	25.41	13.2	21.32	21.2	3.21	36.56	28.12	4.39	7.35	18.62	23.56	7.54	12.34	10.37	28.97	12.13	33.06	17.54	33.92	15.09	12.27	17.15	17.69	29.64	36.8	25.17	18.35	29.07
PTH, pg/mL	63.06	9.46	41.73	7.57	73.13	21.26	18.85	89.5	58.41	24.54	204	47.65	42.69	14.02	16.12	110.6	7.94	310.3	4.21	18.95	17.64	288.2	175.7	186.4	16.88	16.28	16.61	10.34	7.63	11.24
BALP, U/L	78	85	101	85	60	90	75	80	90	75	89	40	65	40	80	70	80	100	80	70	70	60	135	85	60	55	40	90	95	90
β-CTX, pg/mL	276.4	793.8	796.8	1312	449.7	390.2	332.6	487.2	561.9	631	970.8	557.1	339.7	853.2	2087	1230	1456	4152	985.5	1240	2294	1462	2514	2122	911.1	966.3	924.4	949.3	5999	3090
PINP, ng/mL	53.96	99.92	71.59	189	97.11	43.68	39.47	61.85	122.9	72.24	70.49	63.41	36.25	78.8	57.53	71.35	56.5	215.5	93.55	43.1	70.68	82.69	120.3	127.8	17.31	59.94	21.8	93.56	202.1	122.8
Induction therapy regimen	1	1	1	4	1	1	1	1	2	1	3	3	2	3	2	1	1	2	2	3	3	1	3	1	1	1	2	2	3	2
Monoclonal protein type	4	1	1	6	1	1	3	1	6	3	6	1	2	2	2	1	2	1	3	1	5	1	2	3	6	1	4	5	5	6

## Sheet: Supplementary Table6
	C1	C2	C3	C4	C5	C6	M1	M2	M3	M4	M5	M6	B1	B2	B3	B4	B5	B6	CB1	CB2	CB3	CB4	CB5	CB6	But1	But2	But3	But4	But5	But6
BV(mm^3)	0.600831	0.738531	0.686907	1.07449	0.539082	0.742311	0.106137	0.127305	0.084537	0.295299	0.156708	0.135243	0.243324	0.195453	0.250695	0.15903	0.192996	0.234738	0.490887	0.478305	0.522234	0.349947	0.342441	0.208683	0.290979	0.299673	0.307179	0.155709	0.567972	0.294381
TV(mm^3)	4.41712	3.8992	4.33277	4.855	4.0962	4.21837	2.98191	2.66906	2.71555	4.22326	3.24732	3.9086	4.44957	3.01757	4.29343	3.21297	3.23257	3.4975	4.29251	3.93649	4.6251	4.0598	4.11059	2.96006	3.89459	3.43675	3.65016	3.70021	4.67003	4.19888
BV/TV	0.136023	0.189406	0.158538	0.221316	0.131605	0.175971	0.0355937	0.0476966	0.0311307	0.0699221	0.0482577	0.0346014	0.0546848	0.0647716	0.0583904	0.0494962	0.0597035	0.067116	0.114359	0.121505	0.112913	0.0861981	0.0833071	0.0704995	0.0747137	0.0871967	0.084155	0.0420811	0.121621	0.0701094
BS(mm^2)	19.6316	23.9214	22.4628	34.7502	17.014	22.9597	3.33599	4.06662	2.50341	9.14626	5.0139	4.25269	8.17066	6.18604	7.53905	5.23331	6.32947	7.32725	16.3596	16.3918	17.5685	11.1835	10.8722	6.42356	9.1121	10.53	10.8846	4.85155	19.3898	8.88813
BS/TV(mm^-1)	4.44444	6.13495	5.1844	7.15761	4.15361	5.4428	1.11875	1.52362	0.92188	2.16569	1.54401	1.08803	1.83628	2.05	1.75595	1.62881	1.95803	2.095	3.81118	4.16407	3.79851	2.75469	2.64493	2.17008	2.33968	3.06396	2.98196	1.31115	4.15196	2.11679
BS/BV(mm^-1)	32.6741	32.3906	32.7014	32.3411	31.5611	30.9301	31.431	31.944	29.6132	30.9729	31.9952	31.4448	33.5793	31.6498	30.0726	32.9077	32.7958	31.2146	33.3265	34.2706	33.641	31.9577	31.7492	30.7814	31.3153	35.1385	35.4342	31.1578	34.1386	30.1926
Tb.Th(avg)(mm)	0.0891391	0.0945023	0.0895104	0.0972223	0.093082	0.10217	0.0803748	0.0799316	0.0822125	0.0949819	0.0894098	0.0744224	0.0783304	0.0818785	0.0964265	0.0845921	0.0796488	0.0965063	0.08533	0.0817224	0.0822361	0.0899466	0.0849824	0.093609	0.0840493	0.0795042	0.0797542	0.0758383	0.0825336	0.0935861
Tb.Th(std)(mm)	0.0239407	0.0277114	0.0261619	0.0327118	0.0274359	0.0364631	0.0213467	0.0205874	0.0237616	0.0283437	0.0236323	0.0170807	0.0172269	0.0233603	0.0277236	0.0228939	0.0194229	0.0285699	0.0252953	0.0228601	0.0217307	0.024084	0.0214167	0.0280253	0.021883	0.0195256	0.0186476	0.0182759	0.0203523	0.0266299
Tb.Th(min)(mm)	0.06	0.06	0.06	0.06	0.06	0.06	0.06	0.06	0.06	0.06	0.06	0.06	0.06	0.06	0.06	0.06	0.06	0.06	0.06	0.06	0.06	0.06	0.06	0.06	0.06	0.06	0.06	0.06	0.06	0.06
Tb.Th(max)(mm)	0.146969	0.18	0.169706	0.198997	0.18	0.247386	0.134164	0.146969	0.146969	0.18	0.146969	0.12	0.134164	0.134164	0.169706	0.146969	0.134164	0.169706	0.18	0.169706	0.146969	0.169706	0.134164	0.18	0.134164	0.146969	0.134164	0.134164	0.134164	0.169706
Tb.Sp(avg)(mm)	0.293562	0.246005	0.39289	0.279602	0.300922	0.283244	0.610398	0.56848	0.56023	0.665218	0.705725	0.685523	0.598364	0.418398	0.746593	0.466473	0.560076	0.697494	0.262534	0.267704	0.268304	0.365126	0.335868	0.609305	0.339543	0.367243	0.357103	0.486937	0.294614	0.646878
Tb.Sp(std)(mm)	0.109831	0.0859255	0.173026	0.114958	0.120318	0.104556	0.243619	0.227903	0.210691	0.325913	0.286091	0.266891	0.272613	0.170101	0.293143	0.182583	0.259482	0.254662	0.0817745	0.0990437	0.0869323	0.126189	0.100237	0.252531	0.0999492	0.150334	0.133293	0.187621	0.110382	0.280724
Tb.Sp(min)(mm)	0.06	0.06	0.06	0.06	0.06	0.06	0.06	0.06	0.06	0.06	0.06	0.06	0.06	0.06	0.06	0.06	0.06	0.06	0.06	0.06	0.06	0.06	0.06	0.06	0.06	0.06	0.06	0.06	0.06	0.06
Tb.Sp(max)(mm)	0.51264	0.42	0.681469	0.51614	0.581722	0.529906	0.881816	0.824864	0.824864	1.02	1.01292	0.984073	0.923688	0.69455	1.04096	0.724983	0.861162	0.956243	0.47244	0.526498	0.468615	0.578619	0.526498	0.913893	0.536656	0.572364	0.578619	0.791454	0.519615	0.97857
Tb.N(mm^-1)	2.61301	2.9368	2.07297	2.65376	2.53804	2.59461	1.44765	1.54223	1.55656	1.31544	1.25765	1.31588	1.47777	1.99889	1.18621	1.81467	1.56317	1.25945	2.87468	2.86183	2.85274	2.19745	2.37614	1.42265	2.36076	2.2384	2.28908	1.77691	2.65149	1.3505
Tb.Pf(mm^-1)	18.0434	16.8887	17.1971	13.3762	17.6639	15.4846	25.633	25.0072	26.6002	18.2897	19.7292	25.7601	22.1109	24.6858	19.0233	20.9204	22.4116	17.2486	19.4159	20.2938	21.1807	19.3902	22.1554	18.9157	23.3606	20.7921	19.6184	26.942	18.7966	20.0785
SMI	1.50395	1.50224	1.20343	1.12631	1.64574	1.32337	1.4837	1.47301	1.44773	1.56809	1.61833	1.46402	1.52616	1.6605	1.52188	1.59613	1.40162	1.41011	1.66208	1.50291	1.59994	1.53166	1.70629	1.57684	1.70994	1.51639	1.55965	1.62692	1.48119	1.66419
Connectivity	138	170	210	420	108	208	2	23	0	36	6	4	19	21	22	9	24	38	106	141	111	46	32	32	27	70	42	5	122	26
Conn.D(mm^-3)	31.2421	43.5986	48.4678	86.5087	26.3659	49.3081	0.670712	8.61727	0	8.52422	1.84768	1.02338	4.27007	6.95923	5.12411	2.80114	7.42442	10.8649	24.6942	35.8187	23.9995	11.3306	7.78477	10.8106	6.9327	20.3681	11.5064	1.35127	26.124	6.19213
DA	0.254063	0.336962	0.463292	0.489192	0.2333	0.236655	1	0.288209	0.411249	0.557067	1	0.483985	0.29517	0.412309	0.360771	0.249943	0.453967	0.681367	0.225767	0.247621	0.233895	0.278127	0.292666	0.378595	0.253275	0.22322	0.309106	0.275269	0.330687	0.501236
FD	2.20124	2.13784	2.14257	2.21962	2.17431	2.3014	1.78538	1.85637	1.78026	1.94978	1.66687	1.75546	1.94909	2.00129	1.81112	1.77605	1.89986	1.53018	2.21199	2.23437	2.24762	2.15518	2.15289	1.80374	2.15693	1.99721	2.04289	1.94202	2.20767	1.94615
TbCav.CT_Value(HU)	343.666	467.083	434.484	513.811	342.738	413.539	192.497	201.612	210.15	203.817	184.387	157.565	203.764	263.415	217.724	178.553	232.383	293.895	318.145	355.759	320.106	279.94	294.07	261.869	282.16	284.871	268.392	227.088	329.939	226.786
BMD(g/cm^3)	1.19478	1.22021	1.2135	1.22984	1.19459	1.20918	1.16362	1.1655	1.16726	1.16596	1.16195	1.15642	1.16595	1.17824	1.16882	1.16075	1.17184	1.18452	1.18952	1.19727	1.18992	1.18164	1.18456	1.17792	1.1821	1.18266	1.17926	1.17075	1.19195	1.17069
BMC(mg)	5.27748	4.75787	5.2578	5.9709	4.89326	5.10077	3.46982	3.11079	3.16976	4.92413	3.77323	4.52	5.18796	3.55542	5.01826	3.72946	3.78807	4.14286	5.10603	4.71305	5.50351	4.79724	4.86923	3.48672	4.6038	4.06451	4.3045	4.33203	5.56644	4.91558
Tb.CT_Value(HU)	1367.89	1498.08	1637.72	1540.77	1446.16	1493.73	1259.5	1229.41	1396.89	1459.95	1452.21	1232.83	1279.95	1263.71	1506.47	1502.42	1267.68	1562.69	1349.78	1201.7	1238.28	1421.77	1357.71	1389.89	1322.44	1209.22	1358.77	1259.87	1195.21	1447.31
TMD(g/cm^3)	1.40587	1.4327	1.46148	1.4415	1.422	1.4318	1.38353	1.37733	1.41184	1.42484	1.42325	1.37803	1.38774	1.3844	1.43443	1.43359	1.38521	1.44602	1.40214	1.37162	1.37916	1.41697	1.40377	1.4104	1.3965	1.37317	1.40399	1.3836	1.37028	1.42224
TMC(mg)	0.844689	1.05809	1.0039	1.54888	0.766574	1.06284	0.146844	0.175341	0.119353	0.420754	0.223034	0.186369	0.337671	0.270584	0.359604	0.227984	0.267341	0.339435	0.68829	0.656052	0.720242	0.495865	0.480709	0.294327	0.406352	0.411501	0.431276	0.21544	0.778281	0.418679

## Sheet: Supplementary Table7
Sample	C1	C2	C3	CB1	CB2	CB3
Acetic acid	1763.53	2438.64	2806.96	1766.62	2410.41	2082.38
Propionic acid	1.96871	3.13925	3.54961	2.10663	2.89685	2.14517
Isobutyric acid	1.13238	1.54763	1.76549	0.986339	1.23089	0.909235
Butyric acid	0.852033	1.18301	1.33295	2270.36	2626.93	1995.62
Isovaleric acid	0.41255	0.575601	0.628734	0.354805	0.401754	0.378972
Valeric acid	0.0643793	0.0710192	0.0568252	0.0660402	0.0956111	0.0878525
Caproic acid	0.274865	0.268039	0.253455	0.317014	0.370188	0.337791

## Sheet: Supplementary Table8
ID	log2FoldChange	pval	padj	significant	C1_readcount	C2_readcount	C3_readcount	C4_readcount	M1_readcount	M2_readcount	M3_readcount	M4_readcount	Meancount_C	Meancount_M	C1_fpkm	C2_fpkm	C3_fpkm	C4_fpkm	M1_fpkm	M2_fpkm	M3_fpkm	M4_fpkm	Meanfpkm_C	Meanfpkm_M	C1_tpm	C2_tpm	C3_tpm	C4_tpm	M1_tpm	M2_tpm	M3_tpm	M4_tpm	Meantpm_C	Meantpm_M	genetype	gene_name	chrs	start	end
ENSMUSG00000000028	-2.606	0.0002544	0.0004603	down	1502	1489	656	1629	341	29	167	358	1319	223.75	15.4102	15.038	7.53512	18.4337	3.79302	0.465525	2.02074	4.10381	14.1043	2.59577	30.9454	30.5064	15.4881	38.5655	7.8154	0.96114	4.15587	8.48058	28.8763	5.35325	protein_coding	Cdc45	chr16	18780447	18811987
ENSMUSG00000000037	2.906	1.472e-09	3.546e-09	up	3	5	6	2	45	47	37	25	4	38.5	0.011696	0.020832	0.029729	0.006516	0.367849	0.240559	0.442875	0.131204	0.0171933	0.295622	0.023486	0.04226	0.061106	0.013631	0.757941	0.496667	0.910819	0.271135	0.0351207	0.60914	protein_coding	Scml2	chrX	161082525	161258213
ENSMUSG00000000049	2.479	2.812e-05	5.438e-05	up	5	2	4	0	14	24	21	25	2.75	21	0.085181	0.02691	0.073718	0	0.341179	0.469328	0.470587	0.548752	0.0464523	0.457462	0.171053	0.05459	0.151525	0	0.702988	0.96899	0.967813	1.134	0.094292	0.943449	protein_coding	Apoh	chr11	108343354	108414396
ENSMUSG00000000056	1.049	5.254e-78	4.46e-77	up	1259	1383	1132	1096	2752	2656	2584	2594	1217.5	2646.5	6.38347	6.80971	6.4055	6.05683	14.6791	13.9343	14.2364	14.0771	6.41388	14.2317	12.8187	13.8143	13.1662	12.6716	30.2458	28.7692	29.2786	29.0905	13.1177	29.346	protein_coding	Narf	chr11	121237253	121255856
ENSMUSG00000000120	4.609	1.024e-07	2.268e-07	up	0	0	0	0	27	40	16	16	0	24.75	0	0	0	0	0.181374	0.258104	0.106745	0.109934	0	0.164039	0	0	0	0	0.373715	0.532891	0.219533	0.22718	0	0.33833	protein_coding	Ngfr	chr11	95568818	95587735
ENSMUSG00000000126	3.09	3.453e-39	1.723e-38	up	17	32	49	26	237	302	254	357	31	287.5	0.102803	0.206935	0.358641	0.177207	1.65296	2.03698	1.819	2.55443	0.211396	2.01584	0.206439	0.419792	0.73717	0.370737	3.40588	4.20561	3.74097	5.27877	0.433534	4.15781	protein_coding	Wnt9a	chr11	59306928	59333552
ENSMUSG00000000154	2.248	4.902e-84	4.482e-83	up	128	120	105	103	558	642	516	577	114	573.25	1.82797	1.70777	1.67029	1.58384	8.78105	9.70783	8.19759	9.15456	1.69747	8.96026	3.67077	3.4644	3.4332	3.31358	18.0931	20.0431	16.8592	18.918	3.47049	18.4784	protein_coding	Slc22a18	chr7	143473736	143499334
ENSMUSG00000000159	3.969	8.914e-06	1.783e-05	up	0	0	0	0	13	21	12	16	0	15.5	0	0	0	0	0.159254	0.254039	0.169798	0.209707	0	0.1982	0	0	0	0	0.328138	0.524497	0.349208	0.433363	0	0.408801	protein_coding	Igsf5	chr16	96361668	96422121
ENSMUSG00000000202	5.184	1.168e-10	2.943e-10	up	0	0	0	0	32	43	38	36	0	37.25	0	0	0	0	0.251971	0.481353	0.389258	0.349165	0	0.367937	0	0	0	0	0.519179	0.993819	0.800551	0.721557	0	0.758776	protein_coding	Btbd17	chr11	114791217	114795945
ENSMUSG00000000204	2.521	2.619e-15	7.766e-15	up	17	14	5	12	84	68	74	82	12	77	0.091215	0.072305	0.02672	0.066924	0.503294	0.407443	0.465926	0.490959	0.064291	0.466905	0.18317	0.146679	0.054921	0.140013	1.03702	0.841221	0.958227	1.01458	0.131196	0.962761	protein_coding	Slfn4	chr11	83175186	83190216
ENSMUSG00000000216	4.513	1.957e-07	4.279e-07	up	0	0	0	0	25	22	33	12	0	23	0	0	0	0	0.189335	0.164343	0.255469	0.092727	0	0.175468	0	0	0	0	0.39012	0.339308	0.525399	0.191621	0	0.361612	protein_coding	Scnn1g	chr7	121734479	121768475
ENSMUSG00000000244	-1.425	1.841e-07	4.03e-07	down	74	139	128	95	26	52	55	36	109	42.25	0.705329	1.54438	1.53728	1.08571	0.23146	0.73687	0.818517	0.422143	1.21817	0.552248	1.41638	3.13294	3.1598	2.27144	0.476917	1.52137	1.68337	0.872361	2.49514	1.1385	protein_coding	Tspan32	chr7	143005046	143019644
ENSMUSG00000000247	3.648	0.000332	0.0005952	up	0	0	0	0	14	24	10	1	0	12.25	0	0	0	0	0.11146	0.261627	0.077535	0.018097	0	0.11718	0	0	0	0	0.229659	0.540164	0.159458	0.037398	0	0.24167	protein_coding	Lhx2	chr2	38339281	38369733
ENSMUSG00000000248	-2.573	0.02821	0.0417	down	13	2	0	4	0	0	0	0	4.75	0	0.107408	0.088978	0	0.08166	0	0	0	0	0.0695115	0	0.215687	0.180502	0	0.170844	0	0	0	0	0.141758	0	protein_coding	Clec2g	chr6	128934381	128984707
ENSMUSG00000000253	2.511	0.005024	0.00812	up	0	0	0	2	11	6	6	9	0.5	8	0	0	0	0.01699	0.15424	0.165412	0.085609	0.128967	0.0042475	0.133557	0	0	0	0.035545	0.317807	0.341515	0.176064	0.266511	0.00888625	0.275474	protein_coding	Gmpr	chr13	45507444	45553800
ENSMUSG00000000276	1.291	1.287e-137	1.92e-136	up	1394	1292	1149	1153	3092	3404	3117	3215	1247	3207	3.8269	3.50696	3.70464	3.45644	9.27733	9.38417	9.40321	9.8318	3.62373	9.47413	7.68483	7.11427	7.6147	7.23129	19.1156	19.3749	19.3387	20.3176	7.41127	19.5367	protein_coding	Dgke	chr11	89035179	89066850
ENSMUSG00000000278	-1.044	6.622e-289	2.528e-287	down	22507	23666	20966	21881	11514	11522	11437	10906	22255	11344.8	235.82	244.184	243.622	247.144	127.921	123.325	129.873	123.702	242.692	126.205	473.551	495.355	500.754	517.055	263.577	254.62	267.098	255.632	496.679	260.232	protein_coding	Scpep1	chr11	88924020	88955465
ENSMUSG00000000290	-1.05	1.349e-106	1.541e-105	down	5910	5633	5052	4817	2788	2737	2702	2628	5353	2713.75	43.9223	41.3299	41.5084	38.4726	22.2086	20.7014	21.7409	21.1077	41.3083	21.4396	88.2006	83.8424	85.3184	80.4895	45.7601	42.7407	44.7124	43.6194	84.4627	44.2082	protein_coding	Itgb2	chr10	77530252	77565708
ENSMUSG00000000303	2.171	8.869e-07	1.876e-06	up	6	6	10	5	44	23	43	33	6.75	35.75	0.026519	0.027384	0.054273	0.026127	0.227934	0.115215	0.228749	0.173823	0.0335758	0.18643	0.053253	0.055551	0.111556	0.054662	0.46965	0.237877	0.470447	0.359207	0.0687555	0.384295	protein_coding	Cdh1	chr8	106603351	106670246
ENSMUSG00000000305	3.53	5.362e-09	1.262e-08	up	4	0	0	3	37	19	32	41	1.75	32.25	0.013162	0	0	0.072716	0.133487	0.081909	0.118249	0.151797	0.0214695	0.12136	0.026431	0	0	0.152131	0.275046	0.169112	0.243192	0.31369	0.0446405	0.25026	protein_coding	Cdh4	chr2	179442431	179899373
ENSMUSG00000000325	1.52	1.621e-44	8.765e-44	up	193	180	225	192	587	659	583	569	197.5	599.5	1.09232	0.929239	1.26874	1.0415	3.50836	4.13427	3.90649	3.96147	1.08295	3.87765	2.19349	1.88507	2.60783	2.17895	7.22886	8.53575	8.03412	8.18643	2.21633	7.99629	protein_coding	Arvcf	chr16	18348182	18407076
ENSMUSG00000000326	-1.821	2.053e-43	1.095e-42	down	727	1100	637	806	236	257	207	266	817.5	241.5	10.2374	15.3511	9.81239	12.4528	3.52653	3.68703	3.1539	3.98123	11.9634	3.58717	20.5578	31.1414	20.1689	26.0528	7.26632	7.61237	6.48633	8.22728	24.4802	7.39807	protein_coding	Comt	chr16	18406886	18426852
ENSMUSG00000000359	3.48	0.0002228	0.0004051	up	0	0	0	0	11	14	11	7	0	10.75	0	0	0	0	0.144674	0.182927	0.154199	0.086009	0	0.141952	0	0	0	0	0.298097	0.377677	0.317127	0.177739	0	0.29266	protein_coding	Rem1	chr2	152626951	152635198
ENSMUSG00000000365	2.455	0.02688	0.03985	up	0	0	0	0	7	2	2	8	0	4.75	0	0	0	0	0.028562	0.007647	0.008746	0.033438	0	0.0195983	0	0	0	0	0.058852	0.015787	0.017987	0.0691	0	0.0404315	protein_coding	Rnf17	chr14	56402581	56525032
ENSMUSG00000000385	2.847	1.788e-06	3.718e-06	up	5	0	3	2	17	24	21	40	2.5	25.5	0.019591	0	0.015418	0.014936	0.104632	0.090923	0.106524	0.209203	0.0124863	0.127821	0.039341	0	0.031691	0.031248	0.215591	0.187722	0.219079	0.432321	0.02557	0.263678	protein_coding	Tmprss2	chr16	97564682	97611195
ENSMUSG00000000392	3.501	4.49e-11	1.15e-10	up	0	2	4	5	47	64	26	39	2.75	44	0	0.012981	0.031309	0.035759	0.39387	0.524835	0.262639	0.340201	0.0200122	0.380386	0	0.026333	0.064354	0.074813	0.811556	1.08359	0.540146	0.703031	0.041375	0.784582	protein_coding	Fap	chr2	62500943	62574075
ENSMUSG00000000399	-1.182	6.623e-143	1.026e-141	down	5572	5102	4585	4630	2244	2336	2298	2322	4972.25	2300	84.7471	76.421	77.4053	76.0188	36.3015	36.3044	37.8744	38.2396	78.648	37.18	170.181	155.029	159.103	159.04	74.7981	74.9553	77.8929	79.0226	160.838	76.6672	protein_coding	Ndufa9	chr6	126821721	126849136
ENSMUSG00000000402	2.624	0.001996	0.003348	up	0	0	0	5	12	29	3	11	1.25	13.75	0	0	0	0.040644	0.094836	0.238231	0.025716	0.094065	0.010161	0.113212	0	0	0	0.085032	0.195406	0.49186	0.052888	0.194387	0.021258	0.233635	protein_coding	Egfl6	chrX	166523007	166585720
ENSMUSG00000000409	2.059	3.038e-13	8.401e-13	up	16	17	28	21	89	109	70	107	20.5	93.75	0.148795	0.206924	0.52126	0.25753	1.47085	1.8244	1.15202	2.17076	0.283627	1.65451	0.298797	0.419769	1.07142	0.538784	3.03064	3.76672	2.36924	4.4859	0.582194	3.41313	protein_coding	Lck	chr4	129548344	129573641
ENSMUSG00000000440	2.973	0.006943	0.01106	up	0	0	0	0	16	6	0	7	0	7.25	0	0	0	0	0.167893	0.061614	0	0.07813	0	0.0769092	0	0	0	0	0.345939	0.127211	0	0.161457	0	0.158652	protein_coding	Pparg	chr6	115360951	115490399
ENSMUSG00000000441	-1.013	2.689e-69	2.065e-68	down	2453	2583	2125	2223	1102	1322	1233	1224	2346	1220.25	17.2591	17.6751	16.3828	16.6641	8.0692	9.42465	9.20755	9.34833	16.9953	9.01243	34.6581	35.856	33.6739	34.8634	16.6263	19.4585	18.9363	19.3185	34.7629	18.5849	protein_coding	Raf1	chr6	115618067	115676635
ENSMUSG00000000489	1.204	0.03401	0.04967	up	19	6	4	4	11	35	26	13	8.25	21.25	0.135436	0.042921	0.030736	0.024833	0.08051	0.267544	0.203302	0.110337	0.0584815	0.165423	0.27197	0.08707	0.063176	0.051955	0.165888	0.552382	0.418113	0.228014	0.118543	0.341099	protein_coding	Pdgfb	chr15	79995874	80014977
ENSMUSG00000000530	3.53	1.913e-17	6.012e-17	up	0	7	4	12	99	96	72	58	5.75	81.25	0	0.039628	0.026778	0.104108	0.71925	0.660403	0.683334	0.376364	0.0426285	0.609838	0	0.08039	0.055041	0.217807	1.48199	1.36349	1.40535	0.777762	0.0883095	1.25715	protein_coding	Acvrl1	chr15	101128522	101145336
ENSMUSG00000000544	4.801	2.802e-26	1.101e-25	up	0	7	0	4	105	88	141	100	2.75	108.5	0	0.054142	0	0.03315	0.969355	0.777505	1.39703	0.941101	0.021823	1.02125	0	0.109834	0	0.069355	1.99733	1.60526	2.87313	1.9448	0.0447972	2.10513	protein_coding	Gpa33	chr1	166130238	166166510
ENSMUSG00000000552	1.326	2.004e-98	2.123e-97	up	940	1141	995	1138	2768	2808	2750	2797	1053.5	2780.75	9.18274	10.8808	10.8227	11.9602	28.1715	27.515	28.6249	29.1705	10.7116	28.3705	18.4399	22.073	22.2455	25.0221	58.0465	56.8084	58.8701	60.2813	21.9451	58.5016	protein_coding	Zfp385a	chr15	103313895	103340093
ENSMUSG00000000562	-3.138	1.673e-16	5.124e-16	down	68	64	48	109	9	9	7	6	72.25	7.75	0.665245	0.703871	0.611343	1.17993	0.074836	0.113484	0.07224	0.061822	0.790097	0.0805955	1.33588	1.42789	1.25659	2.46855	0.154197	0.234303	0.14857	0.127756	1.62223	0.166207	protein_coding	Adora3	chr3	105870858	105908926
ENSMUSG00000000594	1.899	0	0	up	2225	2243	2075	1865	8364	8642	7876	8088	2102	8242.5	11.8423	11.7549	12.2472	10.7001	47.2148	46.9991	45.441	46.6148	11.6361	46.5674	23.7805	23.8463	25.1736	22.3858	97.2846	97.0359	93.4543	96.3301	23.7966	96.0262	protein_coding	Gm2a	chr11	55098115	55113029
ENSMUSG00000000617	4.892	9.244e-09	2.153e-08	up	0	0	0	0	14	37	43	27	0	30.25	0	0	0	0	0.101494	0.190469	0.231685	0.146708	0	0.167589	0	0	0	0	0.209124	0.39325	0.476486	0.303174	0	0.345508	protein_coding	Grm6	chr11	50850685	50866208
ENSMUSG00000000627	5.984	3.512e-31	1.51e-30	up	2	3	0	0	146	148	152	148	1.25	148.5	0.008514	0.011897	0	0	0.842797	0.816674	0.883678	0.87147	0.00510275	0.853655	0.017098	0.024134	0	0	1.73656	1.68613	1.81738	1.80091	0.010308	1.76024	protein_coding	Sema4f	chr6	82911885	82939769
ENSMUSG00000000628	-2.102	7.737e-152	1.289e-150	down	3153	3040	2670	2486	679	840	612	644	2837.25	693.75	12.5631	11.93	11.8399	10.6788	2.86713	3.41624	2.64102	2.77691	11.753	2.92532	25.2281	24.2015	24.3363	22.3413	5.90762	7.05329	5.43154	5.73852	24.0268	6.03274	protein_coding	Hk2	chr6	82725025	82774454
ENSMUSG00000000632	5.745	5.845e-13	1.601e-12	up	0	0	0	0	49	36	75	61	0	55.25	0	0	0	0	0.260771	0.173475	0.427129	0.315537	0	0.294228	0	0	0	0	0.537311	0.358161	0.878435	0.652061	0	0.606492	protein_coding	Sez6	chr11	77930800	77979048
ENSMUSG00000000673	2.584	5.809e-06	1.175e-05	up	17	3	0	2	38	59	38	23	5.5	39.5	0.307362	0.016654	0	0.06868	0.853854	0.849331	0.491394	0.406476	0.098174	0.650264	0.617215	0.033786	0	0.143686	1.75934	1.75356	1.0106	0.839988	0.198672	1.34087	protein_coding	Haao	chr17	83831156	83847963
ENSMUSG00000000708	-2.061	7.707e-210	1.943e-208	down	2632	2779	2142	2467	574	628	682	631	2505	628.75	12.5005	13.3339	11.2345	12.6943	2.89647	3.05074	3.54797	3.26418	12.4408	3.18984	25.1023	27.0494	23.0919	26.558	5.96808	6.29866	7.29678	6.74547	25.4504	6.57725	protein_coding	Kat2b	chr17	53566861	53672720
ENSMUSG00000000731	2.111	1.458e-06	3.045e-06	up	6	4	6	16	31	34	43	52	8	40	0.054547	0.024949	0.041627	0.122767	0.24506	0.265322	0.467693	0.540332	0.0609725	0.379602	0.109537	0.050611	0.085561	0.256844	0.504939	0.547794	0.961861	1.1166	0.125638	0.782799	protein_coding	Aire	chr10	78030022	78043610
ENSMUSG00000000739	4.06	1.609e-10	4.035e-10	up	0	2	0	2	28	31	43	34	1	34	0	0.010804	0	0.006225	0.266409	0.56742	0.326614	0.209302	0.00425725	0.342436	0	0.021918	0	0.013023	0.548926	1.17152	0.671715	0.432526	0.00873525	0.706171	protein_coding	Sult5a1	chr8	123140192	123158315
ENSMUSG00000000776	-1.422	3.142e-59	2.118e-58	down	882	908	869	923	332	419	330	324	895.5	351.25	9.95108	10.1145	10.7357	11.5097	4.19896	5.05522	4.12866	3.89701	10.5777	4.31996	19.9828	20.5183	22.0666	24.0797	8.65182	10.4372	8.49104	8.05322	21.6619	8.90831	protein_coding	Polr3d	chr14	70438757	70443447
ENSMUSG00000000782	4.671	6.604e-66	4.847e-65	up	5	11	12	22	242	401	415	389	12.5	361.75	0.035678	0.093459	0.108948	0.205895	2.73167	3.73379	4.07488	3.86876	0.110995	3.60227	0.071645	0.189593	0.223938	0.430758	5.62852	7.70891	8.38043	7.99484	0.228984	7.42818	protein_coding	Tcf7	chr11	52252371	52283331
ENSMUSG00000000787	-1.079	1.729e-257	5.68e-256	down	20415	20163	17659	18628	9576	10082	9436	9122	19216.2	9554	96.4808	94.015	92.893	94.7274	48.5137	48.9623	48.8189	47.124	94.5291	48.3547	193.744	190.72	190.937	198.181	99.961	101.089	100.401	97.3824	193.396	99.7085	protein_coding	Ddx3x	chrX	13280970	13294052
ENSMUSG00000000791	2.298	1.153e-05	2.29e-05	up	3	5	0	17	31	40	36	39	6.25	36.5	0.016012	0.033564	0	0.139676	0.242441	0.324218	0.312315	0.310873	0.047313	0.297462	0.032155	0.068088	0	0.292219	0.499541	0.669391	0.64231	0.642422	0.0981155	0.613416	protein_coding	Il12rb1	chr8	70808449	70821424
ENSMUSG00000000794	5.771	1.827e-54	1.147e-53	up	4	0	3	7	234	274	246	276	3.5	257.5	0.009074	0	0.008637	0.019087	0.809374	0.897009	0.951319	1.04195	0.0091995	0.924912	0.018221	0	0.017752	0.039933	1.66769	1.852	1.95649	2.1532	0.0189765	1.90734	protein_coding	Kcnn3	chr3	89520164	89675132
ENSMUSG00000000861	4.047	5.889e-10	1.442e-09	up	0	5	0	0	33	24	31	63	1.25	37.75	0	0.015174	0	0	0.174326	0.101421	0.130019	0.324404	0.0037935	0.182542	0	0.030782	0	0	0.359192	0.2094	0.267397	0.670387	0.0076955	0.376594	protein_coding	Bcl11a	chr11	24078056	24174123
ENSMUSG00000000869	1.549	5.696e-06	1.153e-05	up	13	19	12	10	39	46	46	43	13.5	43.5	0.496578	0.721496	0.520392	0.436645	1.63533	1.88767	1.98396	1.82296	0.543778	1.83248	0.997181	1.46364	1.06964	0.913514	3.36955	3.89735	4.08022	3.76716	1.11099	3.77857	protein_coding	Il4	chr11	53602982	53618669
ENSMUSG00000000934	-1.311	1.003e-133	1.464e-132	down	2283	2269	2009	2194	918	967	858	964	2188.75	926.75	26.7935	26.0975	26.0425	27.5936	11.4352	11.6026	11.0001	12.3858	26.6318	11.6059	53.8043	52.9417	53.529	57.7291	23.562	23.9551	22.6229	25.5954	54.501	23.9338	protein_coding	Top1mt	chr15	75657035	75678800
ENSMUSG00000000942	-1.475	0.02974	0.04383	down	11	18	7	8	0	4	3	7	11	3.5	0.15025	0.238087	0.09682	0.109958	0	0.048439	0.038644	0.089931	0.148779	0.0442535	0.301718	0.482988	0.199008	0.230046	0	0.100008	0.079475	0.185845	0.30344	0.091332	protein_coding	Hoxa4	chr6	52189671	52191753
ENSMUSG00000000948	3.907	1.432e-05	2.827e-05	up	0	0	0	0	20	11	14	14	0	14.75	0	0	0	0	0.143818	0.059709	0.080448	0.083939	0	0.0919785	0	0	0	0	0.296334	0.123278	0.16545	0.173461	0	0.189631	protein_coding	Gm38393	chr7	59974149	60005064
ENSMUSG00000000958	-1.482	6.208e-66	4.559e-65	down	979	1043	834	961	402	380	315	335	954.25	358	10.0076	10.715	9.85662	10.647	4.1924	4.43989	3.62289	3.63253	10.3066	3.97192	20.0964	21.7366	20.2598	22.2749	8.6383	9.16675	7.45085	7.50667	21.0919	8.19064	protein_coding	Slc7a7	chr14	54369442	54417780
ENSMUSG00000001014	1.419	0.00261	0.004332	up	2	13	7	11	23	24	23	30	8.25	25	0.031446	0.25413	0.165472	0.221801	0.50109	0.514699	0.533945	0.697554	0.168212	0.561822	0.063148	0.515531	0.340119	0.464034	1.03248	1.06267	1.09811	1.44151	0.345708	1.15869	protein_coding	Icam4	chr9	21029373	21030595
ENSMUSG00000001021	3.176	0.001104	0.001893	up	0	0	0	0	7	8	8	11	0	8.5	0	0	0	0	0.129035	0.172526	0.153871	0.144995	0	0.150107	0	0	0	0	0.265872	0.356202	0.316452	0.299636	0	0.30954	protein_coding	S100a3	chr3	90584659	90602702
ENSMUSG00000001025	1.038	0.0003186	0.0005721	up	38	22	25	20	52	59	53	67	26.25	57.75	1.12998	0.633617	0.830349	0.631185	1.63594	1.79311	1.71806	2.19008	0.806282	1.83429	2.26911	1.28537	1.70674	1.32052	3.3708	3.70212	3.53337	4.52582	1.64543	3.78302	protein_coding	S100a6	chr3	90612882	90624181
ENSMUSG00000001029	-1.975	1.298e-154	2.218e-153	down	1162	1186	1099	1116	283	298	321	315	1140.75	304.25	27.1479	25.8529	25.9649	27.4947	6.25236	6.56316	7.11457	7.0416	26.6151	6.74292	54.5158	52.4456	53.3696	57.5222	12.8828	13.5505	14.6319	14.5516	54.4633	13.9042	protein_coding	Icam2	chr11	106377656	106388075
ENSMUSG00000001034	1.021	1.346e-67	1.009e-66	up	844	987	855	912	1841	1974	1960	1906	899.5	1920.25	5.88884	6.4211	6.52117	6.85446	12.6017	13.6088	14.4001	14.4359	6.42139	13.7616	11.8254	13.0259	13.4039	14.3404	25.9654	28.0972	29.6154	29.832	13.1489	28.3775	protein_coding	Mapk7	chr11	61488812	61494406
ENSMUSG00000001056	-1.571	6.648e-179	1.359e-177	down	3557	3407	3053	2905	1150	1209	1114	1093	3230.5	1141.5	81.3136	76.2574	77.1275	70.4003	27.5281	26.8754	27.2546	26.8555	76.2747	27.1284	163.286	154.697	158.532	147.286	56.7208	55.4879	56.0519	55.4973	155.95	55.9395	protein_coding	Nhp2	chr11	51619735	51623714
ENSMUSG00000001095	3.252	0.001744	0.002941	up	0	0	0	0	8	6	20	2	0	9	0	0	0	0	0.07042	0.055462	0.192657	0.01591	0	0.0836122	0	0	0	0	0.145099	0.114508	0.396219	0.032878	0	0.172176	protein_coding	Slc13a2	chr11	78397087	78422217
ENSMUSG00000001119	4.57	1.746e-119	2.239e-118	up	15	26	27	10	516	476	524	528	19.5	511	0.077564	0.135732	0.159006	0.05207	2.94135	2.60182	3.05775	3.05932	0.106093	2.91506	0.155757	0.275348	0.32683	0.108937	6.06056	5.37181	6.28859	6.32214	0.216718	6.01077	protein_coding	Col6a1	chr10	76708792	76726168
ENSMUSG00000001120	5.741	2.542e-13	7.048e-13	up	0	0	0	0	48	60	67	46	0	55.25	0	0	0	0	0.445528	0.569855	0.711039	0.423557	0	0.537495	0	0	0	0	0.917996	1.17654	1.46233	0.875287	0	1.10804	protein_coding	Pcbp3	chr10	76761857	76961887
ENSMUSG00000001134	-1.453	1.059e-46	5.913e-46	down	657	810	579	618	268	257	250	243	666	254.5	17.9967	22.1912	17.2549	18.9131	7.73709	6.96426	7.98066	7.30527	19.089	7.49682	36.1392	45.0174	35.4667	39.5685	15.942	14.3786	16.4131	15.0964	39.048	15.4576	protein_coding	Uxt	chrX	20941722	20962017
ENSMUSG00000001151	-1.073	2.097e-81	1.862e-80	down	3390	3893	3266	3765	1698	1934	1795	1724	3578.5	1787.75	9.23487	10.2235	9.69664	10.661	5.13038	6.2782	5.71831	5.36765	9.95399	5.62363	18.5446	20.7395	19.931	22.304	10.571	12.9622	11.7603	11.0923	20.3798	11.5965	protein_coding	Pcnt	chr10	76351263	76442786
ENSMUSG00000001166	5.077	3.186e-137	4.737e-136	up	9	28	10	17	582	640	611	573	16	601.5	0.187041	0.258333	0.105442	0.255801	6.2776	6.56916	6.60264	6.23795	0.201654	6.42184	0.375598	0.524059	0.216732	0.535166	12.9348	13.5629	13.579	12.8908	0.412889	13.2419	protein_coding	Oas1c	chr5	120800194	120812514
ENSMUSG00000001168	3.057	0.002461	0.004095	up	0	0	0	0	4	8	13	6	0	7.75	0	0	0	0	0.054723	0.094543	0.174327	0.078123	0	0.100429	0	0	0	0	0.112755	0.195197	0.358522	0.161442	0	0.206979	protein_coding	Oas1h	chr5	120861421	120873506
ENSMUSG00000001175	1.438	7.197e-273	2.539e-271	up	6738	6492	5664	5568	17809	17866	17141	16782	6115.5	17399.5	37.0725	34.8878	34.4917	33.6371	111.754	103.064	108.848	105.406	35.0223	107.268	74.4455	70.7739	70.896	70.3729	230.265	212.79	223.858	217.824	71.6221	221.184	protein_coding	Calm1	chr12	100199435	100209814
ENSMUSG00000001211	-1.276	1.067e-143	1.666e-142	down	3549	3673	3378	3715	1502	1668	1590	1456	3578.75	1554	15.1925	14.716	15.3529	16.7697	7.17732	7.20564	8.02064	7.12704	15.5078	7.38266	30.5082	29.853	31.5572	35.0842	14.7886	14.877	16.4953	14.7281	31.7507	15.2223	protein_coding	Agpat3	chr10	78269178	78352489
ENSMUSG00000001227	2.053	2.525e-83	2.283e-82	up	133	188	161	162	691	738	727	668	161	706	0.818429	1.16959	1.13495	1.0973	4.52852	4.44664	4.80899	4.35721	1.05507	4.53534	1.64349	2.37264	2.33283	2.29569	9.33089	9.18068	9.8902	9.00424	2.16116	9.3515	protein_coding	Sema6b	chr17	56123085	56140343
ENSMUSG00000001240	2.81	0.001162	0.001987	up	0	4	0	2	12	48	8	2	1.5	17.5	0	0.037617	0	0.052166	0.23412	0.714102	0.156603	0.050447	0.0224458	0.288818	0	0.076311	0	0.109138	0.482397	1.47436	0.32207	0.10425	0.0463623	0.595769	protein_coding	Ramp2	chr11	101246028	101259546
ENSMUSG00000001247	1.636	2.132e-07	4.654e-07	up	47	28	24	10	98	95	70	100	27.25	90.75	0.497919	0.300988	0.263642	0.099571	1.10054	0.998904	0.78808	1.12257	0.29053	1.00252	0.999874	0.610589	0.541903	0.208314	2.26764	2.06237	1.62077	2.3198	0.59017	2.06764	protein_coding	Lsr	chr7	30957770	30973464
ENSMUSG00000001260	3.55	0.0008291	0.001437	up	0	0	0	0	16	0	22	7	0	11.25	0	0	0	0	0.074845	0	0.10585	0.031176	0	0.0529678	0	0	0	0	0.154215	0	0.217693	0.064426	0	0.109083	protein_coding	Gabrg1	chr5	70751047	70842617
ENSMUSG00000001305	-1.559	2.393e-76	1.996e-75	down	1527	1352	1186	1156	511	438	461	446	1305.25	464	23.0077	18.6996	17.6138	18.1498	7.89395	6.00088	7.70819	7.03788	19.3677	7.16022	46.2019	37.9343	36.2042	37.9716	16.2652	12.3896	15.8527	14.5439	39.578	14.7629	protein_coding	Rrp15	chr1	186720978	186749358
ENSMUSG00000001313	3.438	1.872e-175	3.702e-174	up	59	93	70	86	872	911	949	818	77	887.5	0.888541	1.40418	1.21065	1.50374	14.4833	14.6075	16.1184	13.8841	1.25178	14.7733	1.78429	2.84854	2.48843	3.14602	29.8424	30.1591	33.1493	28.6916	2.56682	30.4606	protein_coding	Rnd2	chr11	101464999	101471853
ENSMUSG00000001348	4.055	7.463e-08	1.666e-07	up	0	0	0	2	16	26	40	19	0.5	25.25	0	0	0	0.024881	0.26583	0.460499	0.65551	0.30838	0.00622025	0.422555	0	0	0	0.052053	0.547735	0.950763	1.34813	0.637272	0.0130133	0.870974	protein_coding	Acp5	chr9	22126727	22135711
ENSMUSG00000001349	2.867	2.545e-10	6.324e-10	up	2	2	6	12	49	59	35	54	5.5	49.25	0.018149	0.015146	0.062914	0.140783	0.777531	0.804159	0.427198	0.659334	0.059248	0.667056	0.036445	0.030724	0.129316	0.294537	1.60208	1.6603	0.878579	1.36252	0.122756	1.37587	protein_coding	Cnn1	chr9	22099216	22109630
ENSMUSG00000001403	-3.118	0	0	down	2690	2828	2546	2544	273	342	325	341	2652	320.25	60.9595	62.4112	63.8937	61.8449	6.26215	7.64852	7.64199	8.05686	62.2773	7.40238	122.413	126.608	131.33	129.387	12.903	15.7914	15.7166	16.6496	127.435	15.2651	protein_coding	Ube2c	chr2	164769898	164778822
ENSMUSG00000001420	-1.281	3.355e-15	9.897e-15	down	196	288	213	268	95	95	109	116	241.25	103.75	2.56953	3.32104	2.71817	4.13808	1.92979	1.94585	2.00446	1.81401	3.18671	1.92353	5.15988	6.73712	5.58707	8.65738	3.97627	4.01747	4.12237	3.74867	6.53536	3.9662	protein_coding	Tmem79	chr3	88328655	88336148
ENSMUSG00000001435	2.84	1.071e-65	7.84e-65	up	60	44	34	42	348	388	333	310	45	344.75	0.258188	0.18701	0.200458	0.207733	1.75462	1.92599	1.90834	1.81946	0.213347	1.8521	0.518469	0.379371	0.412031	0.434602	3.61534	3.97646	3.92471	3.75994	0.436118	3.81911	protein_coding	Col18a1	chr10	77052178	77166548
ENSMUSG00000001436	-1.164	2.144e-58	1.429e-57	down	1333	1304	1125	1125	613	533	586	555	1221.75	571.75	12.6955	12.5968	11.9628	12.0672	6.38981	5.18182	6.48663	5.95325	12.3306	6.00288	25.4939	25.554	24.589	25.246	13.166	10.6986	13.3404	12.3025	25.2207	12.3769	protein_coding	Slc19a1	chr10	77032241	77061002
ENSMUSG00000001473	1.773	5.402e-213	1.394e-211	up	825	764	778	731	2819	2924	2602	2807	774.5	2788	10.2985	9.46582	10.8599	9.9104	37.5419	37.4063	35.3489	38.2099	10.1336	37.1268	20.6805	19.2025	22.3219	20.7338	77.354	77.2303	72.6988	78.9614	20.7347	76.5611	protein_coding	Tubb6	chr18	67390717	67402749
ENSMUSG00000001493	2.859	0.0004026	0.0007162	up	0	2	2	0	6	9	30	12	1	14.25	0	0.014229	0.0166	0	0.053287	0.087847	0.319347	0.122189	0.00770725	0.145668	0	0.028865	0.034121	0	0.109796	0.181371	0.656771	0.252506	0.0157465	0.300111	protein_coding	Meox1	chr11	101877510	101894374
ENSMUSG00000001494	5.394	2.931e-11	7.553e-11	up	0	0	0	0	53	52	43	25	0	43.25	0	0	0	0	0.589561	0.55921	0.49495	0.277696	0	0.480354	0	0	0	0	1.21477	1.15456	1.01792	0.573862	0	0.990278	protein_coding	Sost	chr11	101962458	101967015
ENSMUSG00000001506	3.211	1.301e-289	4.99e-288	up	268	274	306	350	2876	3131	2603	3120	299.5	2932.5	1.04618	1.13704	1.37726	1.3946	13.8473	14.5499	11.9816	14.8304	1.23877	13.8023	2.10085	2.30662	2.83089	2.91767	28.532	30.0401	24.6414	30.6472	2.53901	28.4652	protein_coding	Col1a1	chr11	94936224	94953042
ENSMUSG00000001507	1.971	0	0	up	1441	1485	1344	1398	5762	6066	5802	5750	1417	5845	6.52416	6.70489	6.85858	7.03958	28.1825	28.47	29.2795	29.0406	6.7818	28.7431	13.1012	13.6016	14.0975	14.7277	58.0691	58.78	60.2164	60.0128	13.882	59.2696	protein_coding	Itga3	chr11	95044474	95076801
ENSMUSG00000001508	2.965	9.316e-14	2.625e-13	up	3	18	9	3	53	82	86	78	8.25	74.75	0.02549	0.218963	0.20589	0.033248	1.00602	1.4718	1.58116	1.55246	0.120898	1.40286	0.051187	0.444191	0.423197	0.069559	2.07288	3.03872	3.25183	3.20817	0.247033	2.8929	protein_coding	Sgca	chr11	94962791	94976327
ENSMUSG00000001510	4.28	2.142e-06	4.437e-06	up	0	0	0	0	21	31	7	19	0	19.5	0	0	0	0	0.181596	0.264773	0.062541	0.167211	0	0.16903	0	0	0	0	0.374173	0.54666	0.128623	0.345544	0	0.34875	protein_coding	Dlx3	chr11	95120119	95125296
ENSMUSG00000001517	-2.988	0	0	down	4322	4536	3955	4097	514	647	489	587	4227.5	559.25	24.4847	24.6448	23.7347	24.2984	3.47304	4.37002	3.27422	3.83305	24.2907	3.73758	49.1679	49.9949	48.7855	50.8351	7.15608	9.0225	6.73378	7.92105	49.6959	7.70835	protein_coding	Foxm1	chr6	128362967	128376146
ENSMUSG00000001520	-1.294	7.284e-05	0.0001369	down	52	61	96	46	16	30	33	29	63.75	27	1.70055	1.96676	1.28846	1.61474	0.550369	0.977777	1.14316	1.02313	1.64263	0.923609	3.41489	3.98979	2.64837	3.37823	1.13402	2.01875	2.35103	2.11432	3.35782	1.90453	protein_coding	Nrip2	chr6	128399296	128416427
ENSMUSG00000001552	3.029	1.224e-301	4.999e-300	up	172	177	177	160	1473	1545	1411	1489	171.5	1479.5	1.16421	1.20697	1.36301	1.25025	11.0502	11.126	10.7285	11.4574	1.24611	11.0905	2.33786	2.44849	2.80159	2.61567	22.7685	22.9711	22.0644	23.6769	2.5509	22.8702	protein_coding	Jup	chr11	100368958	100397763
ENSMUSG00000001555	1.776	7.223e-17	2.233e-16	up	45	36	44	37	115	181	142	157	40.5	148.75	0.380725	0.41593	0.410948	0.336022	1.11506	1.69643	1.6114	1.65424	0.385906	1.51928	0.764536	0.843762	0.844684	0.703	2.29754	3.50251	3.31402	3.4185	0.788995	3.13314	protein_coding	Fkbp10	chr11	100415697	100424824
ENSMUSG00000001604	4.72	1.763e-08	4.063e-08	up	0	0	0	0	28	33	28	18	0	26.75	0	0	0	0	0.525207	0.587773	0.519552	0.333626	0	0.49154	0	0	0	0	1.08217	1.21354	1.06851	0.689442	0	1.01342	protein_coding	Tcea3	chr4	136247729	136274898
ENSMUSG00000001622	1.534	0	0	up	11466	10949	9439	9788	33266	31702	30501	31084	10410.5	31638.2	252.104	237.254	230.472	231.44	762.329	702.993	719.239	730.773	237.817	728.833	506.252	481.298	473.724	484.2	1570.76	1451.42	1479.19	1510.15	486.368	1502.88	protein_coding	Csn3	chr5	87925579	87932665
ENSMUSG00000001627	-1.445	0	0	down	7072	7221	6271	6582	2603	2657	2664	2548	6786.5	2618	47.8652	48.6118	48.1779	52.6388	21.1496	21.686	22.13	21.1249	49.3234	21.5226	96.1185	98.6146	99.0274	110.127	43.578	44.7737	45.5128	43.6549	100.972	44.3799	protein_coding	Ifrd1	chr12	40201567	40248504
ENSMUSG00000001663	3.356	2.582e-12	6.914e-12	up	2	6	6	0	46	49	58	37	3.5	47.5	0.038443	0.113783	0.139738	0	0.989976	1.00255	1.30262	0.805475	0.072991	1.02515	0.077198	0.230822	0.287225	0	2.03981	2.0699	2.67897	1.66453	0.148811	2.1133	protein_coding	Gstt1	chr10	75783813	75798584
ENSMUSG00000001665	3.431	6.515e-108	7.524e-107	up	53	95	39	82	816	828	733	706	67.25	770.75	0.605188	1.09651	0.48355	1.15399	10.2396	10.2845	9.50943	9.1013	0.834809	9.78368	1.21528	2.2244	0.993914	2.41429	21.0983	21.2336	19.5571	18.808	1.71197	20.1743	protein_coding	Gstt3	chr10	75774115	75781414
ENSMUSG00000001666	1.235	3.628e-65	2.635e-64	up	739	622	655	612	1658	1620	1507	1727	657	1628	25.032	20.7841	24.6546	22.4908	59.7144	56.0998	55.4457	63.3789	23.2404	58.6597	50.267	42.1629	50.6763	47.0535	123.04	115.826	114.03	130.973	47.5399	120.967	protein_coding	Ddt	chr10	75771230	75773414
ENSMUSG00000001700	-2.71	5.161e-114	6.29e-113	down	6806	6564	5913	6533	1089	1176	1103	777	6454	1036.25	55.7699	53.1128	52.837	57.2749	9.10215	9.74848	9.53021	8.95206	54.7486	9.33322	111.992	107.745	108.604	119.826	18.7547	20.127	19.5999	18.4996	112.042	19.2453	protein_coding	Gramd3	chr18	56400337	56503792
ENSMUSG00000001707	-1.297	3.877e-67	2.888e-66	down	2028	1853	1689	1704	821	775	660	850	1818.5	776.5	18.2764	16.512	17.158	16.5172	8.08948	7.58679	6.62287	8.32077	17.1159	7.65498	36.701	33.4965	35.2675	34.5561	16.6681	15.6639	13.6206	17.195	35.0053	15.7869	protein_coding	Eef1e1	chr13	38644207	38659058
ENSMUSG00000001741	-3.313	0	0	down	8359	8122	6999	6589	815	827	743	786	7517.25	792.75	45.9499	40.9737	47.7111	35.3626	5.17859	4.81198	4.79517	5.30076	42.4993	5.02162	92.2723	83.1199	98.0679	73.9828	10.6703	9.93497	9.86178	10.9541	86.8607	10.3553	protein_coding	Il16	chr7	83642825	83745726
ENSMUSG00000001761	2.211	1.161e-09	2.811e-09	up	14	9	6	9	49	60	49	42	9.5	50	0.071749	0.048782	0.036196	0.054822	0.293599	0.354427	0.304183	0.258065	0.0528872	0.302569	0.14408	0.09896	0.0744	0.114693	0.60495	0.731762	0.625585	0.533295	0.108033	0.623898	protein_coding	Smo	chr6	29735503	29761365
ENSMUSG00000001763	1.428	2.14e-38	1.054e-37	up	191	213	212	255	672	624	570	610	217.75	619	2.04539	2.24396	2.52476	2.94371	7.53515	6.74975	6.61005	7.09997	2.43945	6.99873	4.10736	4.55212	5.18953	6.1586	15.5259	13.9358	13.5943	14.6722	5.0019	14.432	protein_coding	Tspan33	chr6	29694222	29718559
ENSMUSG00000001768	-1.612	1.071e-42	5.63e-42	down	6132	6003	4480	4107	1710	1848	1709	1824	5180.5	1772.75	28.9382	27.9845	23.527	20.9773	8.58331	9.03309	8.75049	9.46965	25.3567	8.95913	58.111	56.7697	48.3586	43.8871	17.6856	18.65	17.9963	19.5692	51.7816	18.4753	protein_coding	Rin2	chr2	145675215	145887616
ENSMUSG00000001819	2.632	0.01353	0.02079	up	0	0	0	0	8	2	6	6	0	5.5	0	0	0	0	0.067558	0.017537	0.054795	0.0562	0	0.0490225	0	0	0	0	0.139202	0.036207	0.112692	0.116138	0	0.10106	protein_coding	Hoxd13	chr2	74668310	74671599
ENSMUSG00000001827	7.91	6.691e-27	2.661e-26	up	0	0	0	0	231	253	276	247	0	251.75	0	0	0	0	5.59142	5.90644	6.8397	6.09617	0	6.10843	0	0	0	0	11.5209	12.1946	14.0666	12.5978	0	12.595	protein_coding	Folr1	chr7	101858331	101870788
ENSMUSG00000001864	3.978	9.245e-10	2.247e-09	up	2	2	0	0	36	33	39	20	1	32	0.012877	0.013883	0	0	0.280773	0.304921	0.350205	0.167065	0.00669	0.275741	0.025857	0.028163	0	0	0.578524	0.62955	0.720235	0.345243	0.013505	0.568388	protein_coding	Aif1l	chr2	31950139	31973442
ENSMUSG00000001870	2.399	1.308e-13	3.667e-13	up	8	14	23	11	85	93	62	91	14	82.75	0.025471	0.042229	0.083187	0.036144	0.317809	0.429919	0.233056	0.32305	0.0467578	0.325958	0.051149	0.085667	0.170987	0.075619	0.654837	0.887626	0.479304	0.667586	0.0958555	0.672338	protein_coding	Ltbp1	chr17	75005568	75392512
ENSMUSG00000001901	4.765	6.389e-40	3.233e-39	up	6	6	2	4	134	177	146	167	4.5	156	0.034446	0.036832	0.012782	0.026208	0.930709	1.24254	1.1046	1.1871	0.027567	1.11624	0.069171	0.074719	0.026273	0.05483	1.9177	2.56539	2.27172	2.45317	0.0562482	2.30199	protein_coding	Kcnh6	chr11	106008124	106034549
ENSMUSG00000001909	-1.134	2.586e-203	6.282e-202	down	7397	7374	6501	6579	3249	3486	3390	3208	6962.75	3333.25	68.5731	74.3668	73.1694	64.2184	35.1105	36.7994	39.2007	35.0919	70.0819	36.5506	137.702	150.862	150.396	134.353	72.344	75.9773	80.6204	72.5178	143.328	75.3649	protein_coding	Trmt1	chr8	84686307	84699808
ENSMUSG00000001911	2.948	0.001991	0.00334	up	64	4	3	94	315	346	355	348	41.25	341	0.251173	0.168959	0.179115	0.62121	1.40308	1.73426	2.5983	1.75342	0.305114	1.87227	0.504383	0.342753	0.368163	1.29965	2.89101	3.58062	5.34369	3.62346	0.628737	3.85969	protein_coding	Nfix	chr8	84699876	84800344
ENSMUSG00000001930	4.314	1.15e-32	5.096e-32	up	7	0	8	7	102	154	130	156	5.5	135.5	0.128287	0	0.019916	0.017124	0.303175	0.416444	0.351953	0.469152	0.0413318	0.385181	0.257616	0	0.040936	0.035825	0.624686	0.859806	0.723828	0.969511	0.0835942	0.794458	protein_coding	Vwf	chr6	125546774	125686679
ENSMUSG00000001948	1.713	2.517e-08	5.756e-08	up	24	16	14	13	58	54	58	70	16.75	60	0.711948	0.505932	0.488114	0.497873	1.92624	1.68055	1.97447	2.32804	0.550967	1.97732	1.42967	1.02634	1.0033	1.04161	3.96895	3.46972	4.0607	4.81093	1.12523	4.07757	protein_coding	Spa17	chr9	37603290	37613722
ENSMUSG00000001988	1.069	0.001028	0.001769	up	38	22	27	15	56	39	60	74	25.5	57.25	0.310732	0.210946	0.23382	0.163557	0.557244	0.417989	0.635466	0.765142	0.229764	0.59396	0.623982	0.427929	0.480603	0.34218	1.14818	0.862995	1.3069	1.58118	0.468674	1.22482	protein_coding	Npas1	chr7	16455721	16477728
ENSMUSG00000001995	2.373	0.0007223	0.001257	up	4	2	0	2	7	19	25	10	2	15.25	0.010729	0.006468	0	0.007081	0.021197	0.060748	0.086997	0.034535	0.0060695	0.0508692	0.021545	0.013122	0	0.014814	0.043676	0.125423	0.178919	0.071368	0.0123702	0.104846	protein_coding	Sipa1l2	chr8	125418063	125569808
ENSMUSG00000002006	1.898	1.549e-96	1.615e-95	up	226	212	196	254	858	881	850	902	222	872.75	1.24864	1.15499	1.19836	1.50985	5.03291	4.97581	5.0985	5.40344	1.27796	5.12766	2.5074	2.34302	2.46318	3.15878	10.3702	10.2732	10.4856	11.1663	2.6181	10.5738	protein_coding	Pdzd4	chrX	73793359	73824969
ENSMUSG00000002007	2.787	1.741e-11	4.526e-11	up	8	8	8	4	90	51	46	41	7	57	0.059544	0.062572	0.067175	0.032093	0.956762	0.555884	0.484776	0.538856	0.055346	0.634069	0.11957	0.126935	0.138074	0.067143	1.97138	1.1477	0.996995	1.11355	0.112931	1.30741	protein_coding	Srpk3	chrX	73774405	73778925
ENSMUSG00000002020	3.296	3.598e-81	3.181e-80	up	29	44	31	27	340	341	361	346	32.75	347	0.092074	0.139515	0.110159	0.091725	1.23465	1.15706	1.32364	1.26239	0.108368	1.24443	0.184894	0.283023	0.226427	0.1919	2.54395	2.38891	2.72221	2.60874	0.221561	2.56595	protein_coding	Ltbp2	chr12	84783212	84876532
ENSMUSG00000002033	6.336	2.788e-78	2.373e-77	up	8	2	0	7	425	493	392	469	4.25	444.75	0.11735	0.042301	0	0.131094	9.52359	10.6619	9.10677	10.8025	0.0726862	10.0237	0.235651	0.085812	0	0.274266	19.6231	22.013	18.729	22.3236	0.148932	20.6722	protein_coding	Cd3g	chr9	44969572	44980431
ENSMUSG00000002055	-2.171	0	0	down	5888	5742	5420	5241	1202	1355	1320	1326	5572.75	1300.75	43.1761	39.5346	41.9264	39.2784	9.95759	9.9979	10.2368	10.3981	40.9789	10.1476	86.7022	80.2006	86.1777	82.1751	20.5173	20.642	21.0531	21.4878	83.8139	20.9251	protein_coding	Spag5	chr11	78301529	78322457
ENSMUSG00000002083	-1.398	2.401e-82	2.15e-81	down	2387	2625	2555	2791	1086	1089	902	1061	2589.5	1034.5	30.1046	33.435	35.6109	38.0461	15.9311	14.9084	13.1373	15.6007	34.2991	14.8944	60.4533	67.8268	73.1964	79.5971	32.8255	30.7805	27.0182	32.239	70.2684	30.7158	protein_coding	Bbc3	chr7	16308393	16318205
ENSMUSG00000002100	-1.425	3.824e-12	1.019e-11	down	124	173	162	167	79	47	63	54	156.5	60.75	0.652255	0.898168	0.945669	0.947198	0.439587	0.253297	0.355692	0.305072	0.860823	0.338412	1.3098	1.82204	1.94378	1.98165	0.905755	0.522965	0.731518	0.630436	1.76432	0.697669	protein_coding	Mybpc3	chr2	91118144	91136516
ENSMUSG00000002104	1.14	0.005007	0.008093	up	16	26	5	11	29	33	37	39	14.5	34.5	0.301288	0.349107	0.075394	0.240197	0.604361	0.638544	0.799236	0.723165	0.241497	0.691326	0.605017	0.708205	0.154968	0.50252	1.24527	1.31836	1.64371	1.49443	0.492677	1.42544	protein_coding	Rapsn	chr2	91035620	91045729
ENSMUSG00000002107	-1.253	2.705e-176	5.385e-175	down	5964	6434	5805	6356	2779	2794	2710	2555	6139.75	2709.5	20.9562	20.3374	22.5383	21.696	10.4371	9.47962	10.6243	10.2323	21.382	10.1933	42.0824	41.2567	46.3263	45.3907	21.5053	19.5719	21.8501	21.1451	43.764	21.0181	protein_coding	Celf2	chr2	6539694	7509563
ENSMUSG00000002111	-2.173	7.374e-146	1.173e-144	down	1522	1584	1348	1540	295	399	314	386	1498.5	348.5	16.7283	17.2422	16.5165	18.3234	3.41611	4.49273	3.70421	4.7996	17.2026	4.10316	33.5922	34.9778	33.9488	38.3348	7.03879	9.27585	7.6181	9.91845	35.2134	8.4628	protein_coding	Spi1	chr2	91082390	91115756
ENSMUSG00000002147	-1.522	1.813e-235	5.386e-234	down	7759	8115	6994	8072	2834	2991	2592	2906	7735	2830.75	47.0113	48.1188	46.8616	52.9335	18.2873	18.7443	17.2657	19.5448	48.7313	18.4605	94.4037	97.6145	96.3217	110.743	37.6805	38.7001	35.5087	40.3897	99.7708	38.0697	protein_coding	Stat6	chr10	127642986	127660957
ENSMUSG00000002190	4.984	7.369e-17	2.277e-16	up	4	0	0	0	55	86	49	72	1	65.5	0.021023	0	0	0	0.328198	0.491432	0.29335	0.433172	0.00525575	0.386538	0.042215	0	0	0	0.676241	1.01463	0.603306	0.895156	0.0105538	0.797332	protein_coding	Clgn	chr8	83389867	83428552
ENSMUSG00000002210	-1.034	1.068e-53	6.635e-53	down	1512	1590	1399	1463	740	791	682	846	1491	764.75	16.1013	16.2367	15.9668	16.6178	8.66698	9.70864	8.44856	10.4903	16.2306	9.32861	32.3331	32.938	32.819	34.7664	17.858	20.0448	17.3754	21.6783	33.2141	19.2391	protein_coding	Smg9	chr7	24399619	24422778
ENSMUSG00000002228	6.349	2.249e-57	1.475e-56	up	3	3	3	2	305	326	285	365	2.75	320.25	0.028598	0.025983	0.040873	0.080108	4.67717	4.55316	4.07911	5.23655	0.0438905	4.6365	0.057429	0.052709	0.084012	0.167595	9.63717	9.40062	8.38912	10.8214	0.0904362	9.56208	protein_coding	Ppm1j	chr3	104781056	104786018
ENSMUSG00000002249	1.157	2.073e-13	5.767e-13	up	96	165	146	145	346	283	341	331	138	325.25	0.704299	1.20939	1.38487	1.20001	2.77536	2.14741	3.01701	2.8677	1.12464	2.70187	1.41431	2.45339	2.84653	2.51057	5.71856	4.43361	6.2048	5.92613	2.3062	5.57077	protein_coding	Tead3	chr17	28331671	28350817
ENSMUSG00000002257	-1.967	1.666e-51	1.004e-50	down	802	829	702	690	234	166	253	155	755.75	202	7.80943	7.9196	7.5687	7.25027	2.43616	1.6524	2.73812	1.61251	7.637	2.1098	15.6822	16.0658	15.5571	15.1684	5.01962	3.41161	5.63123	3.33227	15.6184	4.34869	protein_coding	Def6	chr17	28207778	28228608
ENSMUSG00000002279	-1.279	2.369e-49	1.384e-48	down	1030	981	1022	902	462	410	453	379	983.75	426	11.3836	10.7108	15.0516	10.5011	6.42267	4.46095	5.67454	4.4681	11.9118	5.25656	22.8595	21.728	30.9378	21.9696	13.2337	9.21022	11.6703	9.23339	24.3737	10.8369	protein_coding	Lmf1	chr17	25579085	25662826
ENSMUSG00000002297	-2.514	0	0	down	5321	5253	4381	4775	821	1055	857	893	4932.5	906.5	49.7836	48.5479	45.5331	48.8381	8.25021	10.3644	8.5891	9.20947	48.1757	9.10329	99.9708	98.485	93.591	102.175	16.9993	21.3986	17.6644	19.0315	98.5555	18.7735	protein_coding	Dbf4	chr5	8396973	8422716
ENSMUSG00000002329	-1.285	2.876e-83	2.597e-82	down	1578	1491	1342	1310	622	660	576	606	1430.25	616	20.0303	18.8149	18.9324	17.9233	8.5424	8.61338	8.16176	8.48228	18.9252	8.44996	40.223	38.1682	38.9147	37.4978	17.6014	17.7835	16.7855	17.5288	38.7009	17.4248	protein_coding	Mdp1	chr14	55657879	55660508
ENSMUSG00000002341	3.191	4.34e-46	2.401e-45	up	27	18	30	18	235	265	249	181	23.25	232.5	0.081232	0.052165	0.100498	0.058377	0.759986	0.824061	0.821442	0.595351	0.073068	0.75021	0.163122	0.105823	0.206568	0.122133	1.56593	1.70138	1.68938	1.2303	0.149412	1.54675	protein_coding	Ncan	chr8	70093085	70120873
ENSMUSG00000002365	-1.702	8.541e-177	1.706e-175	down	3186	3246	3088	3066	1049	1148	905	966	3146.5	1017	21.0127	21.1079	22.6258	21.896	7.33306	7.90244	6.46984	6.91862	21.6606	7.15599	42.1959	42.8199	46.5062	45.8091	15.1095	16.3156	13.3059	14.2974	44.3328	14.7571	protein_coding	Snx9	chr17	5841329	5931954
ENSMUSG00000002384	1.448	0.002463	0.004098	up	11	8	2	9	24	30	18	21	7.5	23.25	0.113339	0.05868	0.011272	0.124675	0.220298	0.308215	0.151845	0.184792	0.0769915	0.216287	0.227596	0.119039	0.02317	0.260834	0.453917	0.63635	0.312286	0.381876	0.15766	0.446107	protein_coding	Bmp8b	chr4	123105165	123132099
ENSMUSG00000002409	1.467	3.413e-47	1.922e-46	up	235	258	261	314	787	739	791	799	267	779	2.03401	2.49689	2.57518	2.92815	7.85997	6.59775	8.33406	8.4378	2.50856	7.8074	4.08452	5.06524	5.29315	6.12604	16.1952	13.6219	17.1399	17.4368	5.14224	16.0985	protein_coding	Dyrk1b	chr7	28179469	28187294
ENSMUSG00000002475	4.125	1.923e-241	5.969e-240	up	84	56	54	50	1056	1108	1187	1188	61	1134.75	1.03576	0.654451	0.761719	0.615279	12.7085	12.7882	14.6138	14.5617	0.766802	13.668	2.07992	1.32763	1.56568	1.28724	26.1855	26.403	30.0548	30.0919	1.56511	28.1838	protein_coding	Abhd3	chr18	10642092	10706771
ENSMUSG00000002486	1.041	3.876e-39	1.929e-38	up	541	639	533	577	1207	1245	1121	1382	572.5	1238.75	4.42368	5.20035	4.7154	4.98297	10.7257	10.1081	10.9572	13.1167	4.8306	11.2269	8.88322	10.5495	9.69227	10.425	22.0999	20.8695	22.5346	27.1059	9.8875	23.1525	protein_coding	Tchp	chr5	114707760	114722327
ENSMUSG00000002504	3.071	4.673e-21	1.614e-20	up	7	10	11	9	105	101	70	83	9.25	89.75	0.070224	0.095286	0.119406	0.096768	1.29249	1.21338	0.83099	1.04625	0.095421	1.09578	0.141017	0.193299	0.245434	0.202451	2.66313	2.50518	1.70902	2.16209	0.19555	2.25986	protein_coding	Slc9a3r2	chr17	24639286	24650327
ENSMUSG00000002578	1.057	1.215e-09	2.94e-09	up	82	78	108	95	186	177	229	210	90.75	200.5	0.338986	0.332531	0.68221	0.467334	0.890537	0.916292	1.72605	1.16566	0.455265	1.17464	0.68072	0.674578	1.40225	0.97772	1.83492	1.89181	3.54981	2.40885	0.933816	2.42135	protein_coding	Ikzf4	chr10	128630843	128669358
ENSMUSG00000002580	1.666	4.012e-202	9.603e-201	up	809	927	726	809	2772	2743	2739	2656	817.75	2727.5	23.7956	26.8258	23.6696	25.6458	86.4368	82.4163	87.3069	84.5527	24.9842	85.1782	47.7841	54.4192	48.6517	53.6541	178.1	170.16	179.556	174.729	51.1273	175.636	protein_coding	Mien1	chr11	98437708	98438991
ENSMUSG00000002588	-1.491	0.0007898	0.001371	down	32	19	47	25	17	12	8	7	30.75	11	0.449858	0.268376	0.751603	0.366336	0.250948	0.170898	0.114594	0.104703	0.459043	0.160286	0.903363	0.544431	1.54488	0.766419	0.51707	0.352842	0.235674	0.21637	0.939774	0.330489	protein_coding	Pon1	chr6	5168090	5193946
ENSMUSG00000002602	3.417	1.235e-120	1.604e-119	up	70	60	36	59	555	730	648	629	56.25	640.5	0.352196	0.301479	0.269524	0.396994	3.21861	4.36199	3.77318	3.82998	0.330048	3.79594	0.707247	0.611585	0.553993	0.83056	6.63184	9.00591	7.75996	7.91471	0.675846	7.8281	protein_coding	Axl	chr7	25757273	25788705
ENSMUSG00000002664	-1.233	0.0003619	0.0006465	down	51	48	35	57	27	19	9	28	47.75	20.75	2.31806	2.18895	1.76026	2.80896	1.28878	0.888652	0.414649	1.37464	2.26906	0.991679	4.65492	4.44053	3.61812	5.87669	2.65548	1.83474	0.85277	2.84071	4.64757	2.04593	protein_coding	Pspn	chr17	56999457	57000018
ENSMUSG00000002668	-1.516	2.412e-67	1.805e-66	down	1225	1574	1199	1343	460	459	545	494	1335.25	489.5	12.5765	16.0639	13.9586	14.9384	5.51831	5.34261	6.05712	5.11989	14.3844	5.50948	25.255	32.5875	28.6912	31.253	11.3703	11.0305	12.4571	10.5803	29.4467	11.3596	protein_coding	Dennd1c	chr17	57065905	57078514
ENSMUSG00000002731	1.019	3.531e-33	1.584e-32	up	716	745	615	595	1462	1667	1265	1298	667.75	1423	9.772	10.1792	9.43575	8.81613	21.5161	23.8585	19.6192	19.7102	9.55078	21.176	19.6232	20.6498	19.3947	18.4444	44.3332	49.259	40.349	40.7314	19.528	43.6682	protein_coding	Prkra	chr2	76629898	76648015
ENSMUSG00000002748	-1.107	1.597e-182	3.35e-181	down	10013	10329	9415	9689	4915	4968	4943	4428	9861.5	4813.5	34.6438	35.1286	36.1289	36.1707	17.8976	17.885	18.6975	16.5658	35.518	17.7615	69.5685	71.2624	74.2613	75.6735	36.8775	36.9259	38.4533	34.2336	72.6914	36.6226	protein_coding	Baz1b	chr5	135187264	135246129
ENSMUSG00000002769	-1.049	4.073e-07	8.765e-07	down	169	124	109	185	60	76	72	88	146.75	74	3.88198	2.6873	2.69381	4.48912	1.4305	1.77052	1.80989	2.12936	3.43805	1.78507	7.79544	5.4515	5.53699	9.3918	2.9475	3.65548	3.72222	4.40035	7.04393	3.68139	protein_coding	Gnmt	chr17	46725664	46729168
ENSMUSG00000002799	1.341	1.722e-97	1.809e-96	up	607	613	533	602	1536	1521	1666	1553	588.75	1569	3.28636	3.38704	3.16181	3.23914	8.64171	9.14834	9.80156	9.62038	3.26859	9.303	6.59936	6.871	6.49894	6.77668	17.806	18.888	20.158	19.8807	6.6865	19.1831	protein_coding	Jag2	chr12	112907819	112929776
ENSMUSG00000002825	-1.726	1.07e-89	1.039e-88	down	1101	1102	850	1023	316	297	333	343	1019	322.25	21.4488	21.2012	18.5578	22.3067	7.43675	6.54413	9.26539	8.27404	20.8786	7.88008	43.0715	43.0091	38.1446	46.6683	15.3232	13.5112	19.0553	17.0984	42.7234	16.247	protein_coding	Qtrt1	chr9	21411837	21420274
ENSMUSG00000002831	2.678	5.417e-10	1.329e-09	up	5	16	3	3	44	63	49	47	6.75	50.75	0.015033	0.051366	0.008903	0.009878	0.161059	0.219981	0.182551	0.173337	0.021295	0.184232	0.030187	0.104201	0.0183	0.020666	0.331856	0.45418	0.375435	0.358203	0.0433385	0.379918	protein_coding	Plin4	chr17	56100591	56109803
ENSMUSG00000002833	1.778	0	0	up	5559	6253	5034	5519	20530	19738	20104	20160	5591.25	20133	52.8855	56.4346	52.6118	54.7124	214.948	190.897	205.519	208.281	54.1611	204.911	106.2	114.484	108.141	114.465	442.895	394.132	422.671	430.416	110.822	422.529	protein_coding	Hdgfl2	chr17	56079634	56100607
ENSMUSG00000002845	-1.57	3.094e-184	6.572e-183	down	3392	3353	2863	2831	1133	1129	1083	1050	3109.75	1098.75	30.2633	29.752	27.8703	26.4585	11.3735	10.5892	10.5711	10.7572	28.586	10.8228	60.7719	60.3554	57.2861	55.3543	23.4348	21.8629	21.7406	22.2299	58.4419	22.317	protein_coding	Tmem39a	chr16	38558698	38592162
ENSMUSG00000002847	-2.6	2.652e-102	2.914e-101	down	588	590	530	510	97	100	75	109	554.5	95.25	6.53719	6.45943	6.54032	6.11061	1.14217	1.12753	0.899072	1.30707	6.41189	1.11896	13.1274	13.1037	13.4433	12.7841	2.35341	2.32795	1.84904	2.70107	13.1146	2.30787	protein_coding	Pla1a	chr16	38396117	38433145
ENSMUSG00000002900	3.957	6.461e-240	1.979e-238	up	67	79	42	67	1043	1088	996	1090	63.75	1054.25	0.251905	0.303241	0.171754	0.265586	4.1935	4.21434	4.19811	4.5102	0.248121	4.27904	0.505852	0.615159	0.353031	0.555638	8.64057	8.70108	8.63386	9.32039	0.50742	8.82398	protein_coding	Lamb1	chr12	31265234	31329644
ENSMUSG00000002910	3.579	0	0	up	195	220	205	201	2610	2431	2534	2787	205.25	2590.5	2.31582	2.55464	2.34533	2.35235	32.0105	29.446	32.3421	35.5062	2.39204	32.3262	4.65041	5.18238	4.82072	4.92141	65.9566	60.7953	66.5151	73.374	4.89373	66.6602	protein_coding	Arrdc2	chr8	70835129	70839720
ENSMUSG00000002944	6.326	3.327e-50	1.968e-49	up	15	12	5	0	842	765	634	762	8	750.75	0.08707	0.072738	0.033074	0	6.00391	5.25569	4.56306	5.52996	0.0482205	5.33815	0.174846	0.147558	0.067981	0	12.3709	10.8511	9.38443	11.4277	0.0975962	11.0085	protein_coding	Cd36	chr5	17781690	17888801
ENSMUSG00000002983	-1.751	8.773e-128	1.217e-126	down	3043	3685	3102	3446	1000	1109	900	1138	3319	1036.75	28.1491	34.395	32.7661	35.1566	9.96425	11.3947	10.5946	14.0848	32.6167	11.5096	56.5264	69.7742	67.3491	73.5518	20.531	23.5259	21.7889	29.1064	66.8004	23.7381	protein_coding	Relb	chr7	19606217	19629438
ENSMUSG00000002985	-1.012	5.083e-43	2.685e-42	down	850	842	761	848	421	428	446	423	825.25	429.5	17.9463	16.5081	17.5068	19.5739	8.47227	8.56571	10.6506	8.56966	17.8838	9.06457	36.0381	33.4885	35.9843	40.951	17.4569	17.6851	21.9041	17.7093	36.6155	18.6888	protein_coding	Apoe	chr7	19696109	19699188
ENSMUSG00000002996	-1.159	9.575e-223	2.666e-221	down	8370	8035	7300	7414	3703	3758	3685	3495	7779.75	3660.25	64.7695	61.8161	61.5127	61.7874	30.8933	30.5971	30.565	29.335	62.4714	30.3476	130.064	125.401	126.436	129.267	63.6546	63.1718	62.8601	60.6212	127.792	62.5769	protein_coding	Hbp1	chr12	31926254	31950535
ENSMUSG00000002997	1.164	1.498e-120	1.943e-119	up	1353	1324	1129	1304	3041	3192	2873	2932	1277.5	3009.5	8.94086	9.78516	8.23653	9.75775	21.701	21.9124	20.4871	21.0637	9.18007	21.291	17.9542	19.8503	16.9298	20.4144	44.7143	45.2411	42.1339	43.5283	18.7872	43.9044	protein_coding	Prkar2b	chr12	31958476	32061296
ENSMUSG00000003031	-1.029	5.675e-195	1.29e-193	down	8993	9329	8137	8547	4458	4606	4288	4669	8751.5	4505.25	57.9447	66.1831	63.6719	64.1925	28.7936	28.8719	29.6177	30.9361	62.9981	29.5548	116.359	134.26	130.875	134.298	59.3283	59.6098	60.9119	63.93	128.948	60.945	protein_coding	Cdkn1b	chr6	134920401	134925513
ENSMUSG00000003038	-1.29	1.176e-129	1.661e-128	down	5629	5897	4554	4940	2260	2222	2363	2164	5255	2252.25	99.0219	102.33	63.2175	75.4211	41.3665	37.3567	34.5432	32.7658	84.9977	36.5081	198.847	207.589	129.94	157.79	85.2345	77.128	71.0418	67.7111	173.541	75.2788	protein_coding	Hmgn2	chr4	133964738	133968650
ENSMUSG00000003051	2.677	8.35e-173	1.627e-171	up	153	199	188	209	1260	1389	1210	1211	187.25	1267.5	1.7002	2.14727	2.26112	2.50318	14.7349	16.2466	14.2992	14.6644	2.15294	14.9863	3.41419	4.35598	4.64762	5.23696	30.3607	33.5433	29.4079	30.3042	4.41369	30.904	protein_coding	Elf3	chr1	135253575	135258568
ENSMUSG00000003134	1.112	1.412e-19	4.694e-19	up	200	207	137	171	377	405	388	454	178.75	406	0.979434	1.18328	0.807046	0.914639	2.16469	2.15275	2.12076	2.585	0.971099	2.2558	1.96681	2.40041	1.65884	1.91354	4.46027	4.44465	4.36157	5.34193	1.9849	4.65211	protein_coding	Tbc1d8	chr1	39371492	39478755
ENSMUSG00000003153	-1.53	1.019e-26	4.037e-26	down	355	433	387	460	120	184	128	162	408.75	148.5	1.66391	1.97811	2.36823	2.52312	0.527503	1.07489	0.622404	0.857216	2.13334	0.770502	3.34132	4.01282	4.86777	5.27867	1.08691	2.21924	1.28004	1.77145	4.37515	1.58941	protein_coding	Slc2a3	chr6	122727809	122801640
ENSMUSG00000003206	-2.4	1.707e-183	3.6e-182	down	1436	1447	1252	1402	277	288	225	309	1384.25	274.75	27.3393	27.1283	26.4214	28.7613	5.57659	5.59732	4.62252	6.35193	27.4126	5.53709	54.9003	55.033	54.3079	60.1722	11.4904	11.5564	9.50671	13.1263	56.1033	11.42	protein_coding	Ebi3	chr17	55952640	55957022
ENSMUSG00000003227	3.134	4.637e-11	1.187e-10	up	3	6	4	1	35	48	39	40	3.5	40.5	0.012929	0.034267	0.023093	0.003777	0.218612	0.29569	0.250339	0.258113	0.0185165	0.255688	0.025962	0.069514	0.047466	0.007902	0.450443	0.610491	0.514849	0.533394	0.037711	0.527294	protein_coding	Edar	chr10	58600789	58675654
ENSMUSG00000003273	1.66	8.854e-05	0.0001656	up	24	7	12	16	60	83	38	25	14.75	51.5	0.493899	0.135911	0.192145	0.301928	1.24698	1.66234	0.743478	0.552524	0.280971	1.05133	0.991801	0.27571	0.394945	0.63167	2.56936	3.43213	1.52904	1.1418	0.573531	2.16808	protein_coding	Car11	chr7	45699843	45704682
ENSMUSG00000003279	1.441	0.0001611	0.0002957	up	15	21	12	5	42	46	36	34	13.25	39.5	0.045723	0.098094	0.0418	0.016384	0.137408	0.159367	0.146899	0.165405	0.0505002	0.15227	0.091817	0.198993	0.085918	0.034277	0.283124	0.329034	0.302114	0.341812	0.102751	0.314021	protein_coding	Dlgap1	chr17	69969073	70821413
ENSMUSG00000003283	4.723	1.152e-25	4.452e-25	up	9	0	2	0	87	120	107	98	2.75	103	0.089486	0	0.018327	0	0.947427	1.2779	1.20794	1.09462	0.0269533	1.13197	0.179697	0	0.037669	0	1.95215	2.6384	2.48425	2.26206	0.0543415	2.33421	protein_coding	Hck	chr2	153108468	153151441
ENSMUSG00000003309	3.236	8.214e-06	1.647e-05	up	4	0	0	0	21	25	17	12	1	18.75	0.027416	0	0	0	0.168461	0.296975	0.167522	0.098537	0.006854	0.182874	0.055054	0	0	0	0.347109	0.613142	0.344528	0.203629	0.0137635	0.377102	protein_coding	Ap1m2	chr9	21294275	21312337
ENSMUSG00000003341	1.783	1.844e-20	6.284e-20	up	40	47	52	69	194	173	200	198	52	191.25	0.199039	0.229283	0.285398	0.369099	1.02149	0.902809	1.07421	1.06703	0.270705	1.01639	0.399692	0.465127	0.586622	0.772201	2.10475	1.86397	2.20924	2.20503	0.55591	2.09575	protein_coding	Atp8b3	chr10	80519584	80539124
ENSMUSG00000003346	1.396	2.503e-140	3.8e-139	up	866	899	805	883	2274	2406	2347	2534	863.25	2390.25	12.7874	13.1114	13.3052	14.105	35.7628	36.3238	37.758	40.7413	13.3272	37.6465	25.6785	26.598	27.3481	29.5093	73.6881	74.9954	77.6535	84.1925	27.2835	77.6324	protein_coding	Abhd17a	chr10	80583654	80590341
ENSMUSG00000003352	2.371	2.443e-258	8.068e-257	up	387	473	348	391	2251	2213	2164	2071	399.75	2174.75	3.23937	4.0349	3.13469	3.61331	21.9826	19.9654	20.7653	20.0542	3.50557	20.6919	6.50501	8.18527	6.44321	7.55949	45.2945	41.2213	42.706	41.4422	7.17324	42.666	protein_coding	Cacnb3	chr15	98630840	98644529
ENSMUSG00000003354	4.531	9.154e-35	4.216e-34	up	3	4	6	5	111	152	146	123	4.5	133	0.029451	0.037428	0.070026	0.058258	1.34966	1.7864	1.87467	1.59156	0.0487908	1.65057	0.05914	0.075927	0.143935	0.121883	2.78094	3.68826	3.85547	3.28898	0.100221	3.40341	protein_coding	Ccdc65	chr15	98708207	98723336
ENSMUSG00000003363	2.205	0	0	up	4604	4607	3878	4135	20843	21113	20587	20831	4306	20843.5	45.5079	44.5717	43.6721	46.1808	217.193	215.504	220.989	222.319	44.9831	219.001	91.3847	90.4188	89.7658	96.6159	447.519	444.936	454.488	459.425	92.0463	451.592	protein_coding	Pld3	chr7	27532000	27553218
ENSMUSG00000003411	-1.355	2.919e-06	6.004e-06	down	69	85	81	118	30	28	27	58	88.25	35.75	1.04989	1.28256	1.33067	2.02739	0.385281	0.185165	0.438117	0.587244	1.42263	0.398952	2.1083	2.60182	2.73513	4.24155	0.79386	0.382299	0.901035	1.21355	2.9217	0.822685	protein_coding	Rab3b	chr4	108879063	108943324
ENSMUSG00000003420	3.892	3.249e-76	2.705e-75	up	30	18	16	16	286	376	338	306	20	326.5	0.360261	0.211072	0.236805	0.222386	4.07412	5.01199	4.74197	4.21238	0.257631	4.51011	0.723442	0.428184	0.486742	0.465257	8.39461	10.3479	9.75236	8.70495	0.525906	9.29996	protein_coding	Fcgrt	chr7	45092990	45103851
ENSMUSG00000003423	-1.057	3.894e-80	3.409e-79	down	1716	1848	1550	1626	848	894	819	841	1685	850.5	37.0096	39.3221	37.3019	37.6922	20.8847	20.9126	21.2066	22.2519	37.8315	21.314	74.3192	79.7695	76.6723	78.8567	43.0324	43.1768	43.6137	45.9839	77.4044	43.9517	protein_coding	Pih1d1	chr7	45154303	45160065
ENSMUSG00000003437	1.508	0	0	up	2908	3112	2781	2713	8736	8375	8687	8628	2878.5	8606.5	34.1056	35.3651	35.5866	34.1552	110.676	101.967	111.712	110.499	34.8031	108.713	68.4878	71.7421	73.1465	71.4569	228.044	210.524	229.748	228.348	71.2083	224.166	protein_coding	Paf1	chr7	28392951	28399388
ENSMUSG00000003484	2.91	1.762e-13	4.914e-13	up	49	76	19	25	316	377	265	385	42.25	335.75	0.618669	0.945576	0.271998	0.440932	4.56487	5.14581	3.85761	5.42952	0.569294	4.74946	1.24235	1.91821	0.559079	0.922484	9.40578	10.6242	7.93359	11.2202	1.16053	9.79595	protein_coding	Cyp4f18	chr8	71988482	72009626
ENSMUSG00000003541	3.592	1.197e-221	3.309e-220	up	99	118	79	127	1423	1257	1471	1251	105.75	1350.5	1.91502	2.25211	1.69376	2.65811	29.3047	24.9346	30.968	26.301	2.12975	27.8771	3.84557	4.56867	3.48144	5.56109	60.3814	51.4809	63.6891	54.3514	4.36419	57.4757	protein_coding	Ier3	chr17	35821684	35822923
ENSMUSG00000003545	2.519	2.054e-89	1.988e-88	up	85	83	102	86	552	581	490	547	89	542.5	0.505764	0.472431	0.652268	0.563637	3.49904	3.55745	3.19613	3.51532	0.548525	3.44199	1.01563	0.958382	1.3407	1.1792	7.20967	7.34483	6.57319	7.26446	1.12348	7.09804	protein_coding	Fosb	chr7	19302696	19310051
ENSMUSG00000003555	2.528	7.129e-05	0.0001341	up	0	5	3	1	14	26	21	14	2.25	18.75	0	0.056631	0.02502	0.009435	0.126946	0.234944	0.228012	0.171329	0.0227715	0.190308	0	0.114883	0.051428	0.01974	0.261569	0.485074	0.468931	0.354055	0.0465127	0.392407	protein_coding	Cyp17a1	chr19	46667165	46673172
ENSMUSG00000003559	1.779	2.443e-06	5.042e-06	up	7	11	16	10	38	39	55	38	11	42.5	0.078175	0.137046	0.224466	0.124068	0.561221	0.565613	0.839723	0.496346	0.140939	0.615726	0.156982	0.278013	0.461379	0.259564	1.15638	1.16779	1.72698	1.02571	0.288984	1.26921	protein_coding	As3mt	chr19	46707458	46741099
ENSMUSG00000003604	-2.032	4.248e-73	3.415e-72	down	648	637	503	587	137	135	161	173	593.75	151.5	3.00361	2.90764	2.58612	2.96568	0.672237	0.638458	0.806518	0.869042	2.86576	0.746564	6.03157	5.89848	5.31564	6.20456	1.38512	1.31818	1.65869	1.79589	5.86256	1.53947	protein_coding	Aven	chr2	112492964	112634573
ENSMUSG00000003617	-2.506	0	0	down	57589	55191	48370	47036	9617	10276	9090	9497	52046.5	9620	355.774	344.693	329.428	310.903	58.1652	60.1631	60.1828	62.6606	335.199	60.2929	714.431	699.249	677.123	650.447	119.848	124.215	123.772	129.489	685.313	124.331	protein_coding	Cp	chr3	19957054	20009145
ENSMUSG00000003623	-1.208	3.995e-157	6.925e-156	down	8386	7632	7025	7054	3218	3615	3464	3392	7524.25	3422.25	61.962	55.782	57.8537	56.3489	25.2719	27.2841	27.6703	27.0404	57.9867	26.8166	124.426	113.16	118.915	117.889	52.0719	56.3317	56.9068	55.8793	118.598	55.2974	protein_coding	Crot	chr5	8966033	8997324
ENSMUSG00000003644	1.22	6.662e-145	1.051e-143	up	1137	1212	1080	1079	2737	2823	2663	2817	1127	2760	8.21654	8.54947	8.58735	8.23391	21.2267	20.619	21.0557	21.7962	8.39682	21.1744	16.4997	17.3436	17.6509	17.2264	43.737	42.5707	43.3034	45.0421	17.1801	43.6633	protein_coding	Rps6ka1	chr4	133847290	133887797
ENSMUSG00000003657	2.123	0.03328	0.04868	up	3	0	0	0	5	14	9	0	0.75	7	0.030709	0	0	0	0.072831	0.211769	0.144115	0	0.00767725	0.107179	0.061667	0	0	0	0.150066	0.437225	0.296387	0	0.0154167	0.220919	protein_coding	Calb2	chr8	110137502	110168210
ENSMUSG00000003778	-1.179	3.873e-216	1.025e-214	down	7571	7785	6545	6993	3396	3443	3373	3186	7223.5	3349.5	44.212	42.6783	40.1949	43.692	19.8899	20.2366	21.0645	19.8589	42.6943	20.2625	88.7825	86.5779	82.6186	91.409	40.9826	41.7811	43.3215	41.0387	87.347	41.781	protein_coding	Brd8	chr18	34598615	34624601
ENSMUSG00000003779	-1.257	5.536e-79	4.775e-78	down	3134	2882	2600	2397	1127	1339	1177	1193	2753.25	1209	20.6071	18.7002	18.2084	16.8505	8.11389	8.9847	8.59242	8.88082	18.5916	8.64296	41.3812	37.9356	37.4266	35.2533	16.7184	18.5501	17.6712	18.3523	37.9992	17.823	protein_coding	Kif20a	chr18	34624613	34633277
ENSMUSG00000003809	1.162	2.476e-87	2.344e-86	up	837	831	811	738	1822	1889	1939	1927	804.25	1894.25	9.15471	8.75879	9.96297	8.67123	22.6965	23.4545	24.7015	25.2638	9.13692	24.0291	18.3836	17.7682	20.4784	18.1413	46.7655	48.425	50.8012	52.208	18.6929	49.5499	protein_coding	Gcdh	chr8	84886393	84893921
ENSMUSG00000003814	1.895	0	0	up	34714	34785	30985	31672	131141	130983	127642	126538	33039	129076	352.956	347.827	348.826	347.331	1449.81	1387.83	1447.15	1428.93	349.235	1428.43	708.773	705.607	716.994	726.659	2987.29	2865.36	2976.22	2952.91	714.508	2945.44	protein_coding	Calr	chr8	84841850	84846934
ENSMUSG00000003992	2.635	0.001097	0.001882	up	0	4	0	0	7	20	10	11	1	12	0	0.017279	0	0	0.036505	0.218036	0.061974	0.062516	0.00431975	0.0947578	0	0.035052	0	0	0.075217	0.450166	0.127457	0.12919	0.008763	0.195508	protein_coding	Ssbp2	chr13	91460283	91703429
ENSMUSG00000004035	4.163	2.679e-12	7.168e-12	up	2	0	3	0	31	48	40	47	1.25	41.5	0.031807	0	0.035393	0	0.522498	0.984169	0.814895	0.839606	0.0168	0.790292	0.063872	0	0.072748	0	1.07659	2.03195	1.67592	1.73506	0.034155	1.62988	protein_coding	Gstm7	chr3	107926334	107931817
ENSMUSG00000004038	5.118	3.196e-10	7.904e-10	up	0	0	0	0	26	36	44	36	0	35.5	0	0	0	0	0.460278	0.601392	0.787982	0.642278	0	0.622982	0	0	0	0	0.948389	1.24165	1.62057	1.32728	0	1.28447	protein_coding	Gstm3	chr3	107963696	107969283
ENSMUSG00000004044	1.096	2.017e-12	5.418e-12	up	97	132	99	155	278	292	252	269	120.75	272.75	0.607328	0.812174	0.689462	1.04743	1.85176	1.87213	1.7132	1.82839	0.789099	1.81637	1.21958	1.64759	1.41715	2.19136	3.81549	3.86525	3.52337	3.77839	1.61892	3.74563	protein_coding	Cavin1	chr11	100956733	100970887
ENSMUSG00000004069	-1.446	0	0	down	9334	9421	8582	9166	3433	3492	3486	3669	9125.75	3520	80.7997	80.319	83.1172	85.9035	31.944	31.2	32.9329	34.7981	82.5348	32.7187	162.254	162.936	170.843	179.721	65.8196	64.4165	67.7301	71.9108	168.939	67.4692	protein_coding	Dnaja3	chr16	4639989	4707695
ENSMUSG00000004085	-1.487	5.282e-119	6.717e-118	down	1666	1736	1505	1673	599	636	563	667	1645	616.25	7.77532	7.86078	7.72047	8.10516	3.0943	3.14303	3.0788	3.39439	7.86543	3.17763	15.6137	15.9465	15.869	16.957	6.3757	6.48921	6.33188	7.01456	16.0966	6.55284	protein_coding	Map3k20	chr2	72285637	72442610
ENSMUSG00000004098	5.701	0	0	up	58	63	61	72	3363	3651	3434	3659	63.5	3526.75	0.218986	0.219516	0.240919	0.283173	12.9743	13.5548	13.5693	14.3873	0.240648	13.6214	0.439747	0.445314	0.495198	0.592432	26.7332	27.9857	27.9066	29.7315	0.493173	28.0892	protein_coding	Col5a3	chr9	20770050	20815067
ENSMUSG00000004105	1.206	0.02047	0.03077	up	8	2	9	11	14	17	30	18	7.5	19.75	0.051353	0.012159	0.054876	0.067606	0.095803	0.10712	0.201307	0.125134	0.0464985	0.132341	0.103122	0.024666	0.112797	0.141441	0.197398	0.221164	0.414009	0.25859	0.0955065	0.27279	protein_coding	Angptl2	chr2	33216069	33247717
ENSMUSG00000004110	3.695	1.851e-11	4.805e-11	up	3	8	0	0	26	47	66	59	2.75	49.5	0.004408	0.011243	0	0	0.04385	0.0703	0.133928	0.09331	0.00391275	0.085347	0.008852	0.022808	0	0	0.09035	0.145143	0.275438	0.192826	0.007915	0.175939	protein_coding	Cacna1e	chr1	154390731	154884501
ENSMUSG00000004113	3.025	2.845e-08	6.491e-08	up	0	5	4	3	25	26	51	31	3	33.25	0	0.009823	0.009945	0.006017	0.058565	0.059141	0.12264	0.073684	0.00644625	0.0785075	0	0.019927	0.020441	0.012589	0.120671	0.122104	0.252223	0.152269	0.0132392	0.161817	protein_coding	Cacna1b	chr2	24603887	24763152
ENSMUSG00000004151	-1.079	3.825e-64	2.737e-63	down	3229	3297	2834	3111	1357	1805	1555	1487	3117.75	1551	13.9125	13.6075	13.095	14.8423	5.64771	7.27498	7.40071	6.22865	13.8644	6.63801	27.9379	27.6045	26.9162	31.0519	11.6369	15.0202	15.2204	12.8716	28.3776	13.6873	protein_coding	Etv1	chr12	38779380	38870484
ENSMUSG00000004187	3.53	0	0	up	186	183	145	165	2053	1886	2187	2147	169.75	2068.25	1.57504	1.27605	1.22593	1.27609	16.7395	15.2973	18.0291	17.7189	1.33828	16.9462	3.16286	2.58862	2.51985	2.66973	34.4911	31.5832	37.0788	36.6164	2.73527	34.9424	protein_coding	Kifc2	chr15	76659858	76668196
ENSMUSG00000004231	5.118	4.377e-10	1.077e-09	up	0	0	0	0	23	36	36	47	0	35.5	0	0	0	0	0.119075	0.184039	0.195443	0.25478	0	0.188334	0	0	0	0	0.245351	0.379973	0.40195	0.526507	0	0.388445	protein_coding	Pax2	chr19	44756045	44837871
ENSMUSG00000004267	3.533	1.274e-140	1.937e-139	up	74	83	111	55	922	1146	956	967	80.75	997.75	0.706723	0.70736	1.2364	0.532274	8.69726	11.5189	9.37228	10.7938	0.79569	10.0956	1.41917	1.43496	2.54136	1.11358	17.9204	23.7823	19.2751	22.3056	1.62727	20.8209	protein_coding	Eno2	chr6	124760053	124769673
ENSMUSG00000004270	1.01	1.456e-118	1.839e-117	up	2216	2280	2024	2248	4835	4778	4386	4573	2192	4643	21.8726	22.3032	22.3615	24.3127	52.5445	50.5425	48.2061	50.7192	22.7125	50.5031	43.9226	45.2446	45.963	50.8651	108.266	104.352	99.1411	104.812	46.4988	104.143	protein_coding	Lpcat3	chr6	124663027	124704418
ENSMUSG00000004296	-1.981	0.0001349	0.0002491	down	19	31	29	26	9	0	5	11	26.25	6.25	0.20405	0.346629	0.358438	0.31654	0.100751	0	0.057166	0.127169	0.306414	0.0712715	0.409755	0.703178	0.736752	0.662239	0.207595	0	0.117568	0.262796	0.627981	0.14699	protein_coding	Il12b	chr11	44400063	44414033
ENSMUSG00000004328	1.079	0.0005558	0.0009774	up	20	63	62	29	89	128	98	79	43.5	98.5	0.067132	0.21184	0.232591	0.10596	0.320651	0.446286	0.363891	0.287231	0.154381	0.354515	0.134808	0.429742	0.47808	0.221681	0.66069	0.921417	0.74838	0.593567	0.316078	0.731013	protein_coding	Hif3a	chr7	17031507	17062427
ENSMUSG00000004341	3.739	1.932e-07	4.226e-07	up	27	10	6	0	232	138	139	135	10.75	161	0.436713	0.145861	0.091289	0	4.02434	2.30057	2.456	2.40492	0.168466	2.79646	0.876967	0.295895	0.18764	0	8.29202	4.74985	5.05103	4.9698	0.340126	5.76567	protein_coding	Gpx6	chr13	21312125	21319624
ENSMUSG00000004347	2.339	3.243e-05	6.25e-05	up	5	2	2	3	18	22	17	24	3	20.25	0.010745	0.005393	0.00556	0.014428	0.082839	0.069765	0.066515	0.09281	0.0090315	0.0779823	0.021577	0.01094	0.011428	0.030186	0.170689	0.14404	0.136796	0.191794	0.0185328	0.16083	protein_coding	Pde1c	chr6	56069804	56652487
ENSMUSG00000004356	-2.374	0	0	down	6273	6388	5334	5739	1206	1161	1203	1231	5933.5	1200.25	16.7677	16.7501	15.4484	16.5647	3.70557	3.12419	3.4625	3.61565	16.3827	3.47698	33.6713	33.9796	31.7534	34.6555	7.63522	6.45031	7.121	7.47179	33.5149	7.16958	protein_coding	Utp20	chr10	88746607	88826804
ENSMUSG00000004360	4.574	4.229e-14	1.205e-13	up	2	2	0	0	52	61	45	38	1	49	0.007374	0.005662	0	0	0.210495	0.322865	0.18609	0.155196	0.003259	0.218662	0.014808	0.011486	0	0	0.433718	0.666599	0.382714	0.320715	0.0065735	0.450937	protein_coding	9330159F19Rik	chr10	29211606	29230779
ENSMUSG00000004473	1.871	7.37e-18	2.339e-17	up	30	44	32	29	143	144	112	131	33.75	132.5	0.216723	0.314842	0.257591	0.224608	1.11427	1.0798	0.895138	1.04021	0.253441	1.03235	0.435202	0.638693	0.529465	0.469907	2.29591	2.22939	1.84095	2.1496	0.518317	2.12896	protein_coding	Clec11a	chr7	44302687	44306902
ENSMUSG00000004530	1.703	1.066e-284	3.962e-283	up	1830	1994	1704	1634	6351	6348	5873	5933	1790.5	6126.25	11.78	12.4242	12.0388	11.2466	43.1722	41.2802	40.6825	40.9278	11.8724	41.5157	23.6555	25.204	24.7451	23.5293	88.955	85.2285	83.6679	84.5779	24.2835	85.6073	protein_coding	Coro1c	chr5	113842436	113908758
ENSMUSG00000004540	2.262	7.882e-09	1.841e-08	up	6	5	15	13	36	66	55	58	9.75	53.75	0.057616	0.050417	0.168565	0.143392	0.398363	0.702071	0.614548	0.65287	0.104997	0.591963	0.1157	0.102278	0.346477	0.299994	0.820815	1.44952	1.26388	1.34917	0.216112	1.22085	protein_coding	Psg17	chr7	18813937	18821607
ENSMUSG00000004542	2.173	1.425e-05	2.816e-05	up	10	2	1	9	28	36	29	26	5.5	29.75	0.10125	0.025485	0.014351	0.098297	0.283884	0.38735	0.341887	0.289623	0.0598458	0.325686	0.203321	0.051699	0.029498	0.20565	0.584934	0.799736	0.703127	0.598511	0.122542	0.671577	protein_coding	Psg19	chr7	18789567	18798520
ENSMUSG00000004552	-2.077	3.204e-153	5.393e-152	down	1430	1576	1336	1351	333	397	378	307	1423.25	353.75	14.7785	16.0587	15.3149	15.0509	3.63342	4.17471	4.23326	3.41878	15.3007	3.86504	29.6769	32.5769	31.479	31.4883	7.48655	8.61925	8.70616	7.06497	31.3052	7.96923	protein_coding	Ctse	chr1	131638306	131675505
ENSMUSG00000004558	4.94	1.481e-12	4.001e-12	up	0	0	2	0	30	39	49	72	0.5	47.5	0	0	0.020162	0	0.389563	0.669797	0.678409	0.77901	0.0050405	0.629195	0	0	0.041442	0	0.802683	1.38289	1.39522	1.60984	0.0103605	1.29766	protein_coding	Ndrg2	chr14	51905271	51914158
ENSMUSG00000004562	1.949	6.299e-48	3.579e-47	up	97	155	94	113	455	502	442	473	114.75	468	0.523764	1.45186	0.581318	0.980305	2.7704	2.97058	2.72477	3.78731	0.884311	3.06326	1.05177	2.94527	1.19487	2.05092	5.70833	6.13315	5.60378	7.82653	1.81071	6.31795	protein_coding	Arhgef40	chr14	51984719	52006251
ENSMUSG00000004609	-2.483	1.361e-05	2.693e-05	down	34	24	43	21	0	14	2	4	30.5	5	0.141965	0.117487	0.181994	0.084355	0	0.054833	0.008315	0.016583	0.13145	0.0199327	0.285081	0.238334	0.374081	0.176482	0	0.11321	0.0171	0.034268	0.268495	0.0411445	protein_coding	Cd33	chr7	43524216	43544428
ENSMUSG00000004637	-1.38	5.745e-100	6.177e-99	down	1944	1744	1733	1881	764	753	759	674	1825.5	737.5	18.7774	16.3346	18.4224	19.1824	7.09176	6.64196	7.31691	6.2682	18.1792	6.8297	37.707	33.1367	37.8662	40.1319	14.6123	13.7132	15.048	12.9533	37.2105	14.0817	protein_coding	Wwox	chr8	114439655	115352708
ENSMUSG00000004654	3.135	0.00186	0.003128	up	0	0	0	0	13	10	7	3	0	8.25	0	0	0	0	0.159207	0.129075	0.0588	0.038256	0	0.0963345	0	0	0	0	0.32804	0.266493	0.120928	0.079057	0	0.198629	protein_coding	Ghrhr	chr6	55376295	55388530
ENSMUSG00000004665	1.941	0	0	up	1365	1490	1235	1270	5572	5444	5351	5259	1340	5406.5	12.1912	13.0986	12.233	12.2225	52.763	49.6703	51.7992	50.8493	12.4363	51.2704	24.4813	26.5719	25.1444	25.5709	108.716	102.551	106.531	105.081	25.4421	105.72	protein_coding	Cnn2	chr10	79988584	79996062
ENSMUSG00000004667	1.37	5.898e-177	1.179e-175	up	1551	1789	1573	1559	4358	4363	4534	4340	1618	4398.75	30.0105	34.161	33.0318	31.6605	84.4864	81.7277	90.4336	85.7456	32.2159	85.5983	60.2643	69.2995	67.8952	66.2376	174.082	168.738	185.986	177.195	65.9241	176.5	protein_coding	Polr2e	chr10	80035949	80039795
ENSMUSG00000004668	2.248	0.01717	0.02602	up	0	0	0	2	4	4	8	10	0.5	6.5	0	0	0	0.002673	0.00454	0.00457	0.010808	0.014173	0.00066825	0.00852275	0	0	0	0.005592	0.009355	0.009436	0.022228	0.029288	0.001398	0.0175767	protein_coding	Abca13	chr11	9191942	9684259
ENSMUSG00000004698	-2.057	3.382e-52	2.055e-51	down	583	683	465	471	149	142	107	153	550.5	137.75	2.66249	2.85483	2.29597	2.27372	0.653028	0.536428	0.446589	0.666628	2.52175	0.575668	5.34656	5.79135	4.71925	4.7569	1.34554	1.10753	0.918456	1.3776	5.15351	1.18728	protein_coding	Hdac9	chr12	34047580	34917095
ENSMUSG00000004707	-1.339	2.901e-180	5.999e-179	down	5647	5366	4645	4716	2105	2199	2122	2029	5093.5	2113.75	50.4568	46.9492	45.9845	45.9784	19.8093	19.959	20.7992	19.85	47.3422	20.1044	101.323	95.2418	94.5189	96.1924	40.8164	41.2081	42.7757	41.0203	96.819	41.4551	protein_coding	Ly9	chr1	171588624	171607410
ENSMUSG00000004709	1.98	3.656e-07	7.883e-07	up	11	16	5	8	42	34	44	57	10	44.25	0.126019	0.184548	0.052574	0.090365	0.321337	0.268643	0.354702	0.450321	0.113377	0.348751	0.253059	0.374376	0.108063	0.189054	0.662103	0.554649	0.729481	0.930595	0.231138	0.719207	protein_coding	Cd244a	chr1	171559193	171609746
ENSMUSG00000004730	1.943	7.382e-28	2.987e-27	up	50	50	47	65	231	194	205	239	53	217.25	0.333701	0.328054	0.351799	0.47025	1.65619	1.34262	1.50184	1.74874	0.370951	1.56235	0.670108	0.665495	0.723105	0.983821	3.41254	2.77202	3.08869	3.6138	0.760632	3.22176	protein_coding	Adgre1	chr17	57358691	57483527
ENSMUSG00000004771	1.408	2e-196	4.611e-195	up	1743	1903	1587	1797	5060	5163	4710	4681	1757.5	4903.5	16.6591	18.331	16.9669	18.5196	53.8215	51.4875	50.8062	50.6366	17.6191	51.6879	33.4532	37.1865	34.8745	38.7453	110.897	106.303	104.488	104.641	36.0649	106.582	protein_coding	Rab11a	chr9	64715299	64737758
ENSMUSG00000004791	3.077	2.188e-31	9.445e-31	up	19	10	15	15	135	168	123	130	14.75	139	0.268471	0.097215	0.283818	0.17667	1.88024	2.05582	1.81465	1.68597	0.206543	1.85917	0.539119	0.197211	0.583374	0.369615	3.87418	4.24451	3.73202	3.48409	0.42233	3.8337	protein_coding	Pgf	chr12	85166635	85177790
ENSMUSG00000004837	-3.322	0	0	down	3919	3801	3474	3652	341	422	385	409	3711.5	389.25	52.6923	50.6586	51.9169	53.599	4.78459	5.72548	5.64351	6.087	52.2167	5.56015	105.812	102.767	106.713	112.136	9.8585	11.821	11.6065	12.5789	106.857	11.4662	protein_coding	Grap	chr11	61653265	61672784
ENSMUSG00000004842	2.522	0.002601	0.004318	up	3	0	0	0	11	7	11	9	0.75	9.5	0.02586	0	0	0	0.153429	0.070378	0.118598	0.08604	0.006465	0.107111	0.051929	0	0	0	0.316137	0.145304	0.243908	0.177804	0.0129823	0.220788	protein_coding	Pou1f1	chr16	65520511	65535005
ENSMUSG00000004864	2.782	0.003123	0.005146	up	0	1	0	0	6	5	8	13	0.25	8	0	0.005673	0	0	0.046988	0.044819	0.058244	0.13678	0.00141825	0.0717078	0	0.011508	0	0	0.096817	0.092535	0.119785	0.282657	0.002877	0.147949	protein_coding	Mapk13	chr17	28769297	28780233
ENSMUSG00000004872	1.821	0.005368	0.008646	up	5	2	5	2	6	13	31	13	3.5	15.75	0.022865	0.011107	0.037895	0.012261	0.044861	0.069956	0.205191	0.098349	0.021032	0.104589	0.045916	0.022531	0.077892	0.025651	0.092434	0.144433	0.421998	0.203239	0.0429975	0.215526	protein_coding	Pax3	chr1	78101267	78197134
ENSMUSG00000004891	1.205	2.823e-212	7.256e-211	up	4014	4286	3522	3844	9607	9386	9751	9188	3916.5	9483	14.6506	15.3561	14.1829	15.0988	37.5288	35.4234	38.8453	36.4643	14.8221	37.0655	29.4199	31.1517	29.1522	31.5884	77.327	73.1364	79.8895	75.3539	30.3281	76.4267	protein_coding	Nes	chr3	87971078	87980451
ENSMUSG00000004892	3.624	2.094e-10	5.224e-10	up	2	0	3	2	35	34	27	43	1.75	34.75	0.0104	0	0.015516	0.014679	0.354487	0.30137	0.223656	0.358693	0.0101487	0.309551	0.020884	0	0.031893	0.030711	0.730408	0.622219	0.459972	0.741244	0.020872	0.638461	protein_coding	Bcan	chr3	87987531	88000230
ENSMUSG00000004894	4.673	9.081e-18	2.877e-17	up	0	4	0	2	66	87	55	56	1.5	66	0	0.166118	0	0.018505	0.678083	0.874427	0.551242	0.570198	0.0461558	0.668488	0	0.33699	0	0.038716	1.39717	1.80537	1.13369	1.17832	0.0939265	1.37864	protein_coding	Hapln2	chr3	88021750	88027583
ENSMUSG00000004897	-1.847	0	0	down	13497	13909	11945	12208	3694	4005	3646	3706	12889.8	3762.75	133.555	135.55	131.025	130.185	39.1212	40.5329	39.3981	39.908	132.579	39.7401	268.193	274.979	269.316	272.362	80.6081	83.6856	81.0265	82.4704	271.212	81.9476	protein_coding	Hdgf	chr3	87906321	87916132
ENSMUSG00000004929	1.553	8.899e-149	1.446e-147	up	1148	1257	1076	943	3344	3405	3461	3430	1106	3410	9.18788	9.83434	9.61356	8.04959	29.152	28.2309	31.0166	30.3828	9.17134	29.6956	18.4502	19.9501	19.7602	16.8407	60.0667	58.2864	63.789	62.7864	18.7503	61.2322	protein_coding	Thop1	chr10	81070035	81082559
ENSMUSG00000004939	4.822	6.986e-16	2.108e-15	up	0	5	0	0	98	49	71	44	1.25	65.5	0	0.051074	0	0	1.22676	0.584656	0.905348	0.556135	0.0127685	0.818225	0	0.10361	0	0	2.5277	1.2071	1.86195	1.14926	0.0259025	1.6865	protein_coding	Nmrk2	chr10	81198170	81202051
ENSMUSG00000004948	3.423	0.0004256	0.0007556	up	0	0	0	0	13	6	6	16	0	10.25	0	0	0	0	0.222005	0.100944	0.106799	0.274957	0	0.176176	0	0	0	0	0.457435	0.208412	0.219644	0.568202	0	0.363423	protein_coding	Zp3	chr5	135980099	135988624
ENSMUSG00000004952	1.386	4.331e-120	5.586e-119	up	622	635	569	592	1693	1627	1619	1707	604.5	1661.5	4.98296	4.80445	5.17625	4.97249	14.279	13.3678	13.5886	14.9368	4.98404	14.0431	10.0063	9.74638	10.6395	10.403	29.4214	27.5996	27.9465	30.8671	10.1988	28.9587	protein_coding	Rasa4	chr5	136083916	136111860
ENSMUSG00000004961	2.12	1.388e-05	2.744e-05	up	15	9	2	4	41	54	36	19	7.5	37.5	0.176448	0.111028	0.027571	0.121484	0.536259	0.689687	0.484442	0.252902	0.109133	0.490822	0.354327	0.225233	0.05667	0.254159	1.10495	1.42395	0.996306	0.522626	0.222597	1.01196	protein_coding	Syt5	chr7	4539765	4547541
ENSMUSG00000005034	-2.538	0	0	down	10143	10059	8792	8925	1721	1781	1658	1694	9479.75	1713.5	53.079	51.8129	50.6074	50.0695	9.47499	9.98292	9.43858	10.0233	51.3922	9.72994	106.588	105.108	104.021	104.752	19.5229	20.6111	19.4114	20.7133	105.117	20.0647	protein_coding	Prkacb	chr3	146729574	146812990
ENSMUSG00000005045	-1.761	1.104e-184	2.354e-183	down	2273	2179	1865	1996	664	670	649	590	2078.25	643.25	5.41285	5.11613	5.05726	5.83177	1.68654	1.58394	1.62831	1.51874	5.3545	1.60438	10.8696	10.3787	10.395	12.2008	3.47507	3.27026	3.34879	3.1385	10.961	3.30815	protein_coding	Chd5	chr4	152338651	152390194
ENSMUSG00000005057	1.168	1.415e-21	4.974e-21	up	191	221	159	214	537	467	403	450	196.25	464.25	1.71499	2.03721	1.48156	2.07431	5.1947	3.96392	3.71219	4.49743	1.82702	4.34206	3.44389	4.13271	3.04528	4.33972	10.7035	8.18404	7.63452	9.294	3.7404	8.95402	protein_coding	Sh2b2	chr5	136218147	136246556
ENSMUSG00000005087	-1.374	5.349e-124	7.133e-123	down	17778	17349	14245	13334	6132	6691	6438	6110	15676.5	6342.75	96.8411	94.0193	91.6702	81.4382	44.7298	38.5578	38.939	38.1308	90.9922	40.0894	194.467	190.729	188.424	170.379	92.1644	79.6078	80.0822	78.7979	186	82.6631	protein_coding	Cd44	chr2	102811141	102901665
ENSMUSG00000005089	4.067	1.85e-24	6.969e-24	up	5	7	0	6	84	95	122	81	4.5	95.5	0.009475	0.011445	0	0.010799	0.907195	0.338556	0.529957	0.405195	0.00792975	0.545226	0.019027	0.023218	0	0.022594	1.86925	0.698994	1.08991	0.837341	0.0162097	1.12387	protein_coding	Slc1a2	chr2	102658659	102790784
ENSMUSG00000005124	2.085	0.0001922	0.0003509	up	4	4	8	2	29	37	17	12	4.5	23.75	0.013249	0.016839	0.034231	0.006258	0.130882	0.159234	0.077433	0.052578	0.0176443	0.105032	0.026605	0.034159	0.07036	0.013092	0.269679	0.328761	0.159249	0.108653	0.036054	0.216585	protein_coding	Ccn4	chr15	66891320	66923201
ENSMUSG00000005125	3.289	2.389e-265	8.143e-264	up	139	140	121	130	1320	1509	1243	1410	132.5	1370.5	1.03326	1.03711	0.988351	1.04613	10.7767	11.7804	10.208	11.5913	1.02621	11.0891	2.07489	2.1039	2.03151	2.18862	22.205	24.3223	20.9938	23.9535	2.09973	22.8686	protein_coding	Ndrg1	chr15	66929318	66969640
ENSMUSG00000005202	2.626	0.01852	0.02797	up	0	0	0	0	9	7	0	6	0	5.5	0	0	0	0	0.141311	0.101022	0	0.096552	0	0.0847212	0	0	0	0	0.291167	0.208573	0	0.199527	0	0.174817	protein_coding	Shbg	chr11	69614804	69617905
ENSMUSG00000005232	2.99	0.0001283	0.0002372	up	2	0	2	0	7	16	30	10	1	15.75	0.017342	0	0.023097	0	0.286636	0.176737	0.629693	0.122367	0.0101098	0.303858	0.034826	0	0.047475	0	0.590605	0.364898	1.29503	0.252872	0.0205752	0.625852	protein_coding	G6pc2	chr2	69211073	69227841
ENSMUSG00000005233	-2.446	9.526e-159	1.675e-157	down	2217	2056	1662	1899	304	454	361	387	1958.5	376.5	35.6014	31.4391	29.728	32.8399	5.06612	7.50438	6.26701	6.77333	32.4021	6.40271	71.4915	63.7779	61.1043	68.705	10.4386	15.4938	12.8888	13.9972	66.2697	13.2046	protein_coding	Spc25	chr2	69193895	69206194
ENSMUSG00000005237	2.672	6.841e-43	3.607e-42	up	41	38	21	41	235	284	216	231	35.25	241.5	0.064691	0.059324	0.03611	0.069624	0.541411	0.535296	0.415554	0.442023	0.0574373	0.483571	0.129906	0.120345	0.074222	0.14566	1.11556	1.10519	0.854633	0.913446	0.117533	0.997208	protein_coding	Dnah2	chr11	69420809	69549110
ENSMUSG00000005251	2.254	0.00657	0.01048	up	4	0	2	0	6	6	27	7	1.5	11.5	0.019784	0	0.009817	0	0.038019	0.036627	0.172464	0.042922	0.00740025	0.072508	0.039728	0	0.020178	0	0.078338	0.075622	0.354691	0.088699	0.0149765	0.149338	protein_coding	Ripk4	chr16	97741933	97763787
ENSMUSG00000005262	1.587	1.898e-05	3.715e-05	up	469	605	371	433	633	1375	1903	1995	469.5	1476.5	5.72772	7.52447	4.36466	5.84584	9.6862	19.4576	28.5501	29.0733	5.86567	21.6918	11.5019	15.2643	8.97134	12.2302	19.9581	40.1729	58.7164	60.0803	11.9919	44.7319	protein_coding	Ufd1	chr16	18811779	18835261
ENSMUSG00000005268	-2.12	7.184e-73	5.75e-72	down	684	688	562	561	143	147	184	125	623.75	149.75	1.58843	1.6294	1.54388	1.46031	0.356275	0.341259	0.467671	0.307221	1.5555	0.368107	3.18974	3.30543	3.17336	3.05514	0.734095	0.704574	0.961814	0.634877	3.18092	0.75884	protein_coding	Prlr	chr15	10177238	10349180
ENSMUSG00000005338	3.277	0.001372	0.002333	up	0	0	0	0	2	19	8	8	0	9.25	0	0	0	0	0.007834	0.114891	0.04124	0.035314	0	0.0498198	0	0	0	0	0.016141	0.237208	0.084815	0.072976	0	0.102785	protein_coding	Cadm3	chr1	173333258	173367695
ENSMUSG00000005364	-4.533	0	0	down	12232	12170	10506	10670	493	481	501	587	11394.5	515.5	115.222	79.4774	107.89	84.172	3.55596	3.34785	3.42022	3.90064	96.6904	3.55617	231.378	161.229	221.763	176.098	7.32694	6.91208	7.03405	8.06074	197.617	7.33345	protein_coding	Il5ra	chr6	106710357	106749037
ENSMUSG00000005373	3.16	1.877e-09	4.503e-09	up	5	0	3	4	29	54	29	35	3	36.75	0.025317	0	0.059926	0.020228	0.181315	0.445812	0.189663	0.228623	0.0263677	0.261353	0.050839	0	0.123175	0.04232	0.373593	0.92044	0.390063	0.472452	0.0540835	0.539137	protein_coding	Mlxipl	chr5	135089890	135138382
ENSMUSG00000005410	-2.365	0	0	down	5911	5490	5311	5372	1187	1153	1026	1139	5521	1126.25	42.7759	36.9122	40.5236	39.6357	8.60811	8.51582	8.1071	9.26681	39.9619	8.62446	85.8986	74.8806	83.2943	82.9227	17.7368	17.5821	16.6731	19.15	81.7491	17.7855	protein_coding	Mcm5	chr8	75109569	75128439
ENSMUSG00000005465	3.97	1.426e-05	2.817e-05	up	0	0	0	0	9	20	10	23	0	15.5	0	0	0	0	0.062821	0.152953	0.073773	0.20417	0	0.123429	0	0	0	0	0.129441	0.315792	0.151723	0.421919	0	0.254719	protein_coding	Il27ra	chr8	84030294	84042589
ENSMUSG00000005469	1.139	2.421e-143	3.767e-142	up	2403	2786	2362	2440	5914	5959	5633	5622	2497.75	5782	23.2096	26.4772	25.2759	25.3849	60.5661	58.7672	58.984	58.7482	25.0869	59.2664	46.6075	53.7121	51.9535	53.1083	124.795	121.333	121.307	121.404	51.3453	122.21	protein_coding	Prkaca	chr8	83972993	83996443
ENSMUSG00000005470	-1.141	4.595e-74	3.72e-73	down	2225	2226	2080	1908	942	1067	938	1074	2109.75	1005.25	27.3506	27.0684	28.6926	25.6445	12.4093	13.4986	12.6192	14.4329	27.189	13.24	54.9229	54.9114	58.9763	53.6515	25.569	27.8697	25.9527	29.8258	55.6155	27.3043	protein_coding	Asf1b	chr8	83955507	83970197
ENSMUSG00000005474	3.356	0.0004826	0.0008534	up	0	0	0	0	12	7	13	7	0	9.75	0	0	0	0	0.458897	0.296116	0.476161	0.316843	0	0.387004	0	0	0	0	0.945545	0.611371	0.979276	0.654762	0	0.797739	protein_coding	Myl10	chr5	136693146	136701094
ENSMUSG00000005483	2.357	0	0	up	1918	2200	1954	1931	10670	11256	10539	10676	2000.75	10785.2	14.0692	15.8826	15.8862	15.2654	83.0473	84.3798	83.8162	84.7882	15.2759	84.0079	28.2525	32.2197	32.6534	31.937	171.116	174.213	172.377	175.216	31.2656	173.231	protein_coding	Dnajb1	chr8	83608193	83612653
ENSMUSG00000005514	1.322	5.243e-180	1.082e-178	up	1391	1424	1269	1409	3764	3670	3479	3534	1373.25	3611.75	12.1274	11.9824	11.9033	13.2938	34.6342	33.4648	32.6148	34.322	12.3267	33.759	24.3532	24.3076	24.4667	27.8123	71.3626	69.0927	67.0759	70.9269	25.235	69.6145	protein_coding	Por	chr5	135670033	135735326
ENSMUSG00000005534	-1.585	0.0002299	0.0004175	down	18	57	43	35	14	6	18	13	38.25	12.75	0.049632	0.130523	0.110219	0.091286	0.036416	0.014382	0.045718	0.033899	0.095415	0.0326038	0.099667	0.264781	0.22655	0.190982	0.075035	0.029695	0.094025	0.070054	0.195495	0.0672023	protein_coding	Insr	chr8	3122061	3279617
ENSMUSG00000005553	4.448	2.89e-07	6.265e-07	up	0	0	0	0	14	32	25	17	0	22	0	0	0	0	0.110488	0.293186	0.165319	0.110747	0	0.169935	0	0	0	0	0.227657	0.605322	0.339996	0.22886	0	0.350459	protein_coding	Atp4a	chr7	30712209	30725534
ENSMUSG00000005583	-1.19	1.443e-39	7.259e-39	down	17824	18218	16403	17018	8470	6665	8183	8642	17365.8	7990	93.099	88.3625	91.2944	89.0929	53.199	46.8932	43.8759	54.0417	90.4622	49.5025	186.953	179.254	187.651	186.393	109.615	96.8174	90.2355	111.678	185.063	102.086	protein_coding	Mef2c	chr13	83504034	83667080
ENSMUSG00000005610	-1.257	6.439e-286	2.413e-284	down	23289	23085	20277	20791	9289	10231	9750	9160	21860.5	9607.5	74.7419	71.3593	71.3022	70.2895	31.7395	35.253	34.1698	34.1491	71.9232	33.8279	150.09	144.761	146.558	147.054	65.3984	72.7845	70.2739	70.5695	147.116	69.7566	protein_coding	Eif4g2	chr7	111067750	111083030
ENSMUSG00000005611	3.452	0.0003794	0.0006771	up	0	0	0	0	15	9	4	14	0	10.5	0	0	0	0	0.054555	0.029043	0.013294	0.050197	0	0.0367722	0	0	0	0	0.11241	0.059964	0.027341	0.103733	0	0.075862	protein_coding	Mrvi1	chr7	110868266	110982461
ENSMUSG00000005625	1.051	8.256e-185	1.766e-183	up	5576	5469	5397	5318	12142	11784	11925	11592	5440	11860.8	82.0681	79.4071	90.4621	82.6795	188.899	177.466	193.188	186.504	83.6542	186.514	164.802	161.086	185.94	172.976	389.22	366.403	397.313	385.413	171.201	384.587	protein_coding	Psmd4	chr3	95032694	95042614
ENSMUSG00000005640	1.046	1.027e-53	6.384e-53	up	569	596	491	589	1183	1200	1253	1239	561.25	1218.75	2.60727	2.69018	2.43958	2.88865	5.80065	5.53713	6.23656	6.11306	2.65642	5.92185	5.23568	5.45735	5.01444	6.04341	11.9521	11.4322	12.8261	12.6327	5.43772	12.2108	protein_coding	Insrr	chr3	87796951	87816101
ENSMUSG00000005667	-2.423	6.277e-287	2.372e-285	down	9727	9397	8313	7555	1551	1910	1558	1830	8748	1712.25	104.316	99.4435	99.8783	87.4512	18.1604	22.5339	18.6449	21.8219	97.7724	20.2903	209.479	201.733	205.295	182.958	37.4189	46.5242	38.3453	45.0953	199.866	41.8459	protein_coding	Mthfd2	chr6	83305691	83325908
ENSMUSG00000005681	-2.105	6.778e-20	2.274e-19	down	138	165	98	113	31	36	29	26	128.5	30.5	5.92366	7.62049	4.56783	5.64856	1.41956	1.63503	1.48429	1.23894	5.94014	1.44446	11.8953	15.4591	9.38895	11.8175	2.92496	3.37574	3.05261	2.56028	12.1402	2.9784	protein_coding	Apoa2	chr1	171225054	171226379
ENSMUSG00000005698	-1.117	9.682e-258	3.186e-256	down	9490	9942	8909	9055	4600	4713	4387	4428	9349	4532	60.3322	62.7759	63.2639	62.8054	30.717	30.5326	30.3684	31.3005	62.2943	30.7296	121.153	127.348	130.036	131.397	63.2915	63.0386	62.4558	64.6829	127.483	63.3672	protein_coding	Ctcf	chr8	105636568	105682922
ENSMUSG00000005699	-1.3	7.434e-45	4.043e-44	down	744	740	640	674	310	289	257	335	699.5	297.75	15.8715	14.5937	14.6614	14.7761	6.06496	5.40081	6.00387	7.55243	14.9757	6.25552	31.8717	29.6049	30.1359	30.9133	12.4967	11.1507	12.3476	15.6072	30.6315	12.9005	protein_coding	Pard6a	chr8	105701148	105703496
ENSMUSG00000005718	-1.957	5.703e-114	6.941e-113	down	1338	1314	1173	1206	283	325	358	392	1257.75	339.5	13.1193	12.7655	12.8019	12.7835	2.92621	3.27716	3.79004	4.23293	12.8675	3.55658	26.345	25.8963	26.3137	26.7445	6.02937	6.76613	7.79463	8.7474	26.3249	7.33438	protein_coding	Tfap4	chr16	4544661	4559854
ENSMUSG00000005732	-1.702	1.189e-14	3.448e-14	down	2181	2037	1913	2002	624	858	401	747	2033.25	657.5	44.1817	40.6806	43.0811	43.7678	13.4535	17.8017	8.7716	16.4292	42.9278	14.114	88.7215	82.5252	88.5511	91.5675	27.7205	36.7541	18.0397	33.9513	87.8413	29.1164	protein_coding	Ranbp1	chr16	18239784	18248732
ENSMUSG00000005803	3.317	9.974e-08	2.211e-07	up	3	0	0	4	30	22	19	40	1.75	27.75	0.024352	0	0	0.036036	0.382449	0.264598	0.248435	0.552089	0.015097	0.361893	0.048902	0	0	0.075391	0.788025	0.546298	0.510933	1.1409	0.0310733	0.746539	protein_coding	Sqor	chr2	122765237	122809569
ENSMUSG00000005824	2.342	0.009377	0.01469	up	3	0	0	0	6	4	16	7	0.75	8.25	0.023792	0	0	0	0.065677	0.037105	0.201651	0.079158	0.005948	0.0958978	0.047778	0	0	0	0.135326	0.076608	0.414716	0.163581	0.0119445	0.197558	protein_coding	Tnfsf14	chr17	57189492	57194177
ENSMUSG00000005836	-2.636	1.712e-12	4.609e-12	down	58	40	85	59	9	9	10	10	60.5	9.5	0.408992	0.233331	1.16205	0.65008	0.065539	0.058901	0.159471	0.081724	0.613614	0.0914087	0.8213	0.47334	2.38854	1.36005	0.135042	0.121608	0.327969	0.168885	1.26081	0.188376	protein_coding	Gata6	chr18	11052064	11085635
ENSMUSG00000005883	2.025	0.000135	0.0002492	up	3	2	6	8	23	20	35	17	4.75	23.75	0.012143	0.00853	0.040041	0.050351	0.145965	0.123875	0.227281	0.10573	0.0277662	0.150713	0.024384	0.017303	0.082302	0.105341	0.300757	0.255757	0.467428	0.218493	0.0573325	0.310609	protein_coding	Spo11	chr2	172977700	172993576
ENSMUSG00000005886	-1.451	0	0	down	9694	10177	8886	9640	3745	3684	3713	3617	9599.25	3689.75	28.8569	29.7716	28.9314	31.1073	11.5784	11.7365	12.099	11.5322	29.6668	11.7365	57.9477	60.3951	59.4672	65.0802	23.8569	24.2316	24.883	23.8315	60.7225	24.2008	protein_coding	Ncoa2	chr1	13139105	13374083
ENSMUSG00000005917	1.58	0.02481	0.03692	up	0	3	6	3	5	19	14	9	3	11.75	0	0.010395	0.025818	0.008984	0.018646	0.101535	0.059403	0.038824	0.0112993	0.054602	0	0.021088	0.053067	0.018795	0.038419	0.209632	0.122168	0.08023	0.0232375	0.112612	protein_coding	Otx1	chr11	21994764	22002897
ENSMUSG00000005950	1.373	0.01159	0.01797	up	3	8	5	5	11	14	21	18	5.25	16	0.019174	0.070768	0.048465	0.041207	0.10198	0.121894	0.206221	0.170988	0.0449035	0.150271	0.038504	0.143561	0.099617	0.086209	0.210128	0.251667	0.424115	0.353349	0.0919728	0.309815	protein_coding	P2rx5	chr11	73160421	73172685
ENSMUSG00000005958	3.855	1.909e-07	4.175e-07	up	0	2	0	0	20	21	24	22	0.5	21.75	0	0.007838	0	0	0.102841	0.110702	0.145461	0.103655	0.0019595	0.115665	0	0.015901	0	0	0.211901	0.228559	0.299156	0.214205	0.00397525	0.238455	protein_coding	Ephb3	chr16	21204755	21223305
ENSMUSG00000005968	1.144	1.522e-81	1.356e-80	up	836	867	713	769	1827	1801	1801	1963	796.25	1848	7.30006	7.27278	6.65022	7.12121	16.586	16.2114	16.8811	18.572	7.08607	17.0627	14.6593	14.7537	13.6692	14.8984	34.175	33.4706	34.7179	38.3794	14.4952	35.1857	protein_coding	Tuft1	chr3	94612757	94658872
ENSMUSG00000005986	-1.214	1.255e-09	3.033e-09	down	134	148	121	138	39	74	65	65	135.25	60.75	1.37045	1.48864	1.37384	1.54115	0.423799	0.791427	0.745673	0.71562	1.44352	0.66913	2.75202	3.01989	2.82386	3.22427	0.873225	1.63401	1.53356	1.47884	2.95501	1.37991	protein_coding	Ankrd13d	chr19	4270180	4283137
ENSMUSG00000006010	-1.052	3.472e-65	2.524e-64	down	2475	2837	2238	2259	1180	1241	1320	1221	2452.25	1240.5	18.3013	20.4135	17.4772	17.258	9.35858	8.783	9.89391	10.217	18.3625	9.56312	36.751	41.4111	35.9235	36.1058	19.2831	18.1337	20.3479	21.1135	37.5478	19.7195	protein_coding	Odr4	chr1	150361305	150393080
ENSMUSG00000006014	1.223	0.0008792	0.001521	up	12	10	20	14	36	30	39	39	14	36	0.06039	0.047429	0.111749	0.07645	0.192756	0.156024	0.217481	0.215159	0.0740045	0.195355	0.121271	0.096216	0.229694	0.159943	0.397167	0.322133	0.447273	0.444628	0.151781	0.4028	protein_coding	Prg4	chr1	150449412	150466165
ENSMUSG00000006056	6.207	5.662e-16	1.713e-15	up	0	0	0	0	67	91	74	75	0	76.75	0	0	0	0	0.954638	1.25845	1.07831	1.08902	0	1.09511	0	0	0	0	1.967	2.59824	2.21766	2.25048	0	2.25835	protein_coding	Calcoco2	chr11	96099326	96111964
ENSMUSG00000006057	-1.516	2.79e-243	8.705e-242	down	6609	7018	6205	6399	2331	2617	2488	2208	6557.75	2411	217.911	198.585	218.714	191.988	67.2111	69.9753	63.8244	48.2784	206.8	62.3223	437.589	402.852	449.557	401.663	138.486	144.473	131.262	99.768	422.915	128.497	protein_coding	Atp5g1	chr11	96068852	96075670
ENSMUSG00000006179	1.978	3.318e-100	3.579e-99	up	297	353	276	227	1186	1252	1121	1220	288.25	1194.75	3.31948	4.24589	3.44682	2.88966	14.2487	15.0861	14.7589	15.3973	3.47546	14.8727	6.66588	8.61329	7.08476	6.04553	29.359	31.1473	30.3532	31.8187	7.10237	30.6695	protein_coding	Prss16	chr13	22002173	22009742
ENSMUSG00000006205	1.215	0.01124	0.01746	up	10	10	8	7	11	24	20	36	8.75	22.75	0.092919	0.210061	0.074413	0.089676	0.123892	0.252091	0.254384	0.406639	0.116767	0.259252	0.186591	0.426132	0.152953	0.187613	0.255276	0.520476	0.523168	0.840325	0.238322	0.534811	protein_coding	Htra1	chr7	130936111	130985660
ENSMUSG00000006216	5.511	3.293e-24	1.231e-23	up	19	15	18	0	625	742	670	641	13	669.5	0.164601	0.127736	0.165334	0	6.42918	6.90875	6.69671	6.54689	0.114418	6.64538	0.330537	0.259127	0.339836	0	13.2471	14.264	13.7725	13.5292	0.232375	13.7032	protein_coding	Clcnkb	chr4	141404353	141416014
ENSMUSG00000006218	7.179	7.85e-57	5.086e-56	up	0	0	2	5	406	476	379	413	1.75	418.5	0	0	0.031062	0.079007	6.58605	7.44461	6.29275	6.84605	0.0275173	6.79236	0	0	0.063847	0.165293	13.5703	15.3704	12.9417	14.1475	0.057285	14.0075	protein_coding	Fam131c	chr4	141368220	141384175
ENSMUSG00000006235	4.448	4.179e-55	2.644e-54	up	13	0	11	14	238	283	215	227	9.5	240.75	0.151639	0	0.150092	0.183838	3.56716	4.81009	3.48517	3.74285	0.121392	3.90132	0.304508	0	0.308507	0.38461	7.35003	9.93107	7.16763	7.73466	0.249406	8.04585	protein_coding	Epor	chr9	21958897	21963506
ENSMUSG00000006269	4.482	1.67e-07	3.662e-07	up	0	0	0	0	14	24	25	27	0	22.5	0	0	0	0	0.229726	0.304297	0.350633	0.47295	0	0.339402	0	0	0	0	0.473343	0.628263	0.721115	0.977356	0	0.700019	protein_coding	Atp6v1b1	chr6	83742990	83758855
ENSMUSG00000006301	-1.556	1.296e-135	1.917e-134	down	2226	2610	2075	2299	850	823	845	768	2302.5	821.5	16.101	15.1922	16.9675	16.6524	4.53605	6.47305	6.66876	6.86769	16.2283	6.13639	32.3325	30.8192	34.8758	34.8387	9.34639	13.3645	13.715	14.1922	33.2166	12.6545	protein_coding	Tmbim1	chr1	74288247	74305622
ENSMUSG00000006311	2.921	0.0047	0.007617	up	0	0	0	0	7	13	4	4	0	7	0	0	0	0	0.149541	0.25772	0.084076	0.089425	0	0.145191	0	0	0	0	0.308126	0.532097	0.17291	0.184797	0	0.299482	protein_coding	Etv2	chr7	30633616	30635852
ENSMUSG00000006315	-1.126	4.596e-116	5.721e-115	down	2642	2587	2322	2395	1194	1291	1139	1162	2486.5	1196.5	67.8832	65.659	65.8084	66.8338	32.7016	33.9804	31.7357	33.4718	66.5461	32.9724	136.317	133.197	135.266	139.825	67.3807	70.1572	65.2679	69.1699	136.151	67.9939	protein_coding	Tmem147	chr7	30727701	30729540
ENSMUSG00000006344	1.177	0.0002265	0.0004116	up	17	19	17	17	48	47	42	35	17.5	43	0.083139	0.098946	0.116686	0.091234	0.292544	0.308193	0.263308	0.232794	0.0975012	0.27421	0.166953	0.200724	0.239844	0.190872	0.602778	0.636305	0.541521	0.481072	0.199598	0.565419	protein_coding	Ggt5	chr10	75589340	75617200
ENSMUSG00000006345	3.006	3.014e-06	6.191e-06	up	2	5	0	0	30	19	22	17	1.75	22	0.031765	0.133671	0	0	0.371555	0.285899	0.427483	0.25384	0.041359	0.334694	0.063787	0.271167	0	0	0.765576	0.590278	0.879166	0.524563	0.0837385	0.689896	protein_coding	Ggt1	chr10	75561604	75586200
ENSMUSG00000006360	2.17	2.524e-20	8.562e-20	up	25	34	26	36	170	175	110	133	30.25	147	0.424743	0.487085	0.648223	0.783347	6.07398	6.44865	3.47109	4.14298	0.58585	5.03417	0.85293	0.98811	1.33239	1.63886	12.5153	13.3141	7.13867	8.56153	1.20307	10.3824	protein_coding	Crip1	chr12	113146316	113153879
ENSMUSG00000006362	-1.343	3.244e-58	2.154e-57	down	1673	2104	1428	1536	690	718	674	700	1685.25	695.5	4.85297	5.97825	4.62202	4.7598	2.10258	2.15388	2.13705	2.24005	5.05326	2.15839	9.74528	12.1276	9.50033	9.95809	4.3323	4.44696	4.39508	4.62909	10.3328	4.45086	protein_coding	Cbfa2t3	chr8	122625141	122699109
ENSMUSG00000006369	3.242	2.645e-07	5.745e-07	up	0	0	3	4	34	15	30	27	1.75	26.5	0	0	0.01332	0.024512	0.277514	0.086166	0.194207	0.171012	0.009458	0.182225	0	0	0.027378	0.051282	0.57181	0.1779	0.399408	0.353398	0.019665	0.375629	protein_coding	Fbln1	chr15	85205949	85286535
ENSMUSG00000006378	2.584	0	0	up	1018	1191	990	943	6469	6696	6505	6435	1035.5	6526.25	9.43683	10.8661	10.1705	9.41638	63.589	63.4194	65.3764	64.5699	9.97246	64.2387	18.9502	22.0431	20.9051	19.7002	131.023	130.938	134.454	133.435	20.3996	132.462	protein_coding	Gcat	chr15	79030874	79038353
ENSMUSG00000006386	2.046	0.01973	0.02972	up	0	0	0	4	7	13	6	5	1	7.75	0	0	0	0.019781	0.033374	0.059513	0.028586	0.022147	0.00494525	0.035905	0	0	0	0.041383	0.068766	0.122872	0.05879	0.045767	0.0103458	0.0740487	protein_coding	Tek	chr4	94739289	94874976
ENSMUSG00000006398	-2.35	2.221e-299	8.952e-298	down	3578	3989	3286	3397	714	751	650	817	3562.5	733	44.5112	48.4819	44.9712	45.3944	9.46237	9.50382	8.87839	11.007	45.8397	9.7129	89.3833	98.3512	92.4361	94.9705	19.4969	19.6219	18.2594	22.7461	93.7853	20.0311	protein_coding	Cdc20	chr4	118432901	118437352
ENSMUSG00000006403	3.417	3.888e-19	1.275e-18	up	7	4	5	10	64	114	93	63	6.5	83.5	0.030104	0.019095	0.027205	0.05375	0.334601	0.59607	0.499319	0.339665	0.0325385	0.442414	0.060452	0.038736	0.055919	0.112451	0.689436	1.23067	1.0269	0.701923	0.0668895	0.912232	protein_coding	Adamts4	chr1	171250421	171260637
ENSMUSG00000006435	3.171	1.202e-18	3.893e-18	up	9	5	6	8	91	72	75	61	7	74.75	0.045603	0.021821	0.032858	0.040672	0.567389	0.38793	0.458578	0.351069	0.0352385	0.441242	0.091576	0.044266	0.067538	0.085091	1.16909	0.800935	0.943114	0.72549	0.0721177	0.909656	protein_coding	Neurl1a	chr19	47178820	47259441
ENSMUSG00000006442	-1.911	1.438e-143	2.244e-142	down	2443	2643	2348	2157	692	754	561	672	2397.75	669.75	41.259	44.6707	44.6132	39.876	12.294	12.703	10.0425	12.2554	42.6047	11.8237	82.8524	90.6197	91.7002	83.4255	25.3314	26.2271	20.6534	25.326	87.1495	24.3845	protein_coding	Srm	chr4	148591503	148594993
ENSMUSG00000006445	4.584	4.798e-37	2.304e-36	up	11	3	6	0	154	172	127	148	5	150.25	0.057313	0.016478	0.036534	0	0.991959	1.09073	0.786308	0.959646	0.0275813	0.95716	0.11509	0.033427	0.075095	0	2.0439	2.25196	1.61712	1.98312	0.055903	1.97403	protein_coding	Epha2	chr4	141301240	141329384
ENSMUSG00000006457	2.564	1.949e-15	5.808e-15	up	7	9	26	22	100	127	91	106	16	106	0.04881	0.060307	0.216811	0.173164	0.827062	0.980211	0.755785	0.885033	0.124773	0.862023	0.098017	0.122339	0.445644	0.36228	1.70414	2.02378	1.55435	1.82893	0.25707	1.7778	protein_coding	Actn3	chr19	4861216	4877909
ENSMUSG00000006476	-1.082	5.584e-14	1.585e-13	down	220	219	212	246	97	111	112	124	224.25	111	3.03111	2.65421	3.08067	3.71139	1.37664	1.43657	1.36269	1.58627	3.11934	1.44054	6.08679	5.38436	6.33217	7.76468	2.83653	2.966	2.80251	3.27805	6.392	2.97077	protein_coding	Nsmf	chr2	25054355	25062881
ENSMUSG00000006494	-1.219	2.908e-255	9.466e-254	down	8261	8218	7267	7352	3420	3699	3427	3492	7774.5	3509.5	36.9313	36.1696	35.812	35.6772	16.3043	16.6692	16.6051	17.0301	36.1475	16.6522	74.1619	73.3742	73.6098	74.641	33.5946	34.4158	34.1502	35.193	73.9467	34.3384	protein_coding	Pdk1	chr2	71873224	71903858
ENSMUSG00000006519	-2.437	0	0	down	12548	13775	12476	13562	2463	2841	2321	2551	13090.2	2544	372.112	402.347	410.569	433.723	77.7616	86.3743	74.8138	82.0852	404.688	80.2587	747.242	816.208	843.904	907.401	160.225	178.331	153.862	169.63	828.688	165.512	protein_coding	Cyba	chr8	122424776	122432930
ENSMUSG00000006546	2.959	2.532e-05	4.916e-05	up	0	0	0	6	27	14	19	18	1.5	19.5	0	0	0	0.186415	0.741384	0.434771	0.597017	0.509143	0.0466037	0.570579	0	0	0	0.390002	1.5276	0.897644	1.22783	1.05215	0.0975005	1.17631	protein_coding	Cryba2	chr1	74889934	74893143
ENSMUSG00000006567	2.423	2.3e-31	9.923e-31	up	23	42	43	28	205	202	176	204	34	196.75	0.076878	0.138458	0.159432	0.100374	0.732149	0.693909	0.641796	0.745491	0.118786	0.703336	0.154379	0.280879	0.327704	0.209995	1.50857	1.43267	1.31992	1.54057	0.243239	1.45043	protein_coding	Atp7b	chr8	21992785	22060305
ENSMUSG00000006574	3.846	1.446e-11	3.769e-11	up	3	4	0	0	39	30	40	52	1.75	40.25	0.009669	0.017329	0	0	0.199304	0.146507	0.20857	0.269942	0.0067495	0.206081	0.019416	0.035153	0	0	0.410659	0.302483	0.428946	0.557838	0.0136422	0.424982	protein_coding	Slc4a1	chr11	102348824	102366203
ENSMUSG00000006575	2.626	7.241e-224	2.032e-222	up	263	243	286	290	1858	1768	1782	1652	270.5	1765	3.02042	2.73925	3.76709	3.42993	24.7195	22.2304	24.2471	21.743	3.23918	23.235	6.06534	5.55689	7.74308	7.17583	50.9338	45.8976	49.8667	44.9323	6.63528	47.9076	protein_coding	Rundc3a	chr11	102393403	102402555
ENSMUSG00000006576	1.216	0.0007971	0.001384	up	14	21	13	10	27	39	41	40	14.5	36.75	0.042545	0.126311	0.081105	0.032935	0.133207	0.204206	0.213877	0.150577	0.070724	0.175467	0.085436	0.256236	0.166707	0.068904	0.274469	0.42161	0.439861	0.31117	0.144321	0.361777	protein_coding	Slc4a3	chr1	75546266	75562172
ENSMUSG00000006585	-1.434	4.976e-94	5.048e-93	down	3727	4634	4130	4649	1627	1821	1594	1639	4285	1670.25	35.5053	44.2041	44.1433	48.0311	16.6437	18.3081	16.8264	16.6692	42.971	17.1118	71.2984	89.6732	90.7343	100.487	34.2938	37.7996	34.6052	34.4471	88.0482	35.2864	protein_coding	Cdt1	chr8	122568015	122573554
ENSMUSG00000006587	3.465	8.011e-19	2.605e-18	up	8	4	3	9	94	53	80	93	6	80	0.097085	0.04315	0.039234	0.128767	1.33573	0.727467	1.16173	1.35867	0.077059	1.1459	0.194957	0.087534	0.080644	0.269396	2.75224	1.50195	2.38922	2.80771	0.158133	2.36278	protein_coding	Snai3	chr8	122454208	122460733
ENSMUSG00000006611	2.561	1.425e-09	3.439e-09	up	20	0	9	10	57	62	84	60	9.75	65.75	0.129524	0	0.059397	0.065337	0.393569	0.398912	0.580529	0.400174	0.0635645	0.443296	0.260096	0	0.122087	0.136692	0.810938	0.823606	1.19392	0.826966	0.129719	0.913857	protein_coding	Hfe	chr13	23702034	23710854
ENSMUSG00000006651	1.835	2.473e-198	5.79e-197	up	633	754	624	736	2549	2606	2600	2559	686.75	2578.5	5.94073	7.04282	6.51686	7.35298	25.7503	25.1872	26.6969	26.3123	6.71335	25.9867	11.9296	14.2872	13.3951	15.3833	53.0577	52.0024	54.9049	54.3748	13.7488	53.585	protein_coding	Aplp1	chr7	30434982	30445535
ENSMUSG00000006675	1.68	4.893e-08	1.103e-07	up	56	26	18	64	119	131	196	114	41	140	0.938816	0.28931	0.262154	0.824451	1.67116	1.7215	2.73483	1.49654	0.578683	1.90601	1.88525	0.586897	0.538847	1.72485	3.44337	3.55427	5.62448	3.09263	1.18396	3.92869	protein_coding	P4htm	chr9	108578862	108597667
ENSMUSG00000006678	-1.181	4.91e-102	5.372e-101	down	2850	2944	2552	2473	1264	1194	1316	1233	2704.75	1251.75	11.774	11.9104	11.6455	10.9825	5.51848	5.23139	5.86927	5.53243	11.5781	5.53789	23.6435	24.1615	23.9368	22.9767	11.3707	10.8009	12.0708	11.4328	23.6796	11.4188	protein_coding	Pola1	chrX	93304767	93632155
ENSMUSG00000006711	2.333	1.007e-09	2.445e-09	up	34	7	11	7	77	90	97	64	14.75	82	0.410105	0.022769	0.050405	0.031308	0.480549	0.403185	0.461911	0.39667	0.128647	0.435579	0.823534	0.046189	0.103606	0.0655	0.990156	0.832429	0.949969	0.819725	0.259707	0.89807	protein_coding	D130043K22Rik	chr13	24845135	24901270
ENSMUSG00000006724	-2.709	1.488e-92	1.483e-91	down	649	676	536	673	104	78	91	130	633.5	100.75	5.91475	5.98258	5.33942	6.52344	0.986225	0.708911	0.885554	1.26106	5.94005	0.960438	11.8775	12.1363	10.9749	13.6478	2.03209	1.46364	1.82124	2.606	12.1591	1.98074	protein_coding	Cyp27b1	chr10	127048250	127053006
ENSMUSG00000006728	-1.113	3.251e-161	5.819e-160	down	13323	13226	11591	11427	6036	6472	5696	5875	12391.8	6019.75	151.777	148.855	145.087	138.211	74.015	76.4381	70.3504	72.6845	145.982	73.372	304.784	301.97	298.219	289.154	152.506	157.817	144.683	150.204	298.532	151.302	protein_coding	Cdk4	chr10	127063534	127067920
ENSMUSG00000006732	-2.261	1.758e-182	3.683e-181	down	1206	1223	1111	1072	258	264	256	230	1153	252	16.1995	16.3123	16.3253	15.7636	3.78264	3.84678	3.66599	3.64171	16.1502	3.73428	32.5303	33.0915	33.5558	32.9794	7.79401	7.94218	7.53951	7.52564	33.0392	7.70034	protein_coding	Mettl1	chr10	127041414	127046365
ENSMUSG00000006764	1.799	0.0001543	0.0002837	up	0	10	16	10	39	35	40	30	9	36	0	0.082285	0.147235	0.086649	0.337733	0.296933	0.361349	0.267933	0.0790422	0.315987	0	0.166925	0.302634	0.18128	0.695888	0.613058	0.743153	0.553687	0.16271	0.651447	protein_coding	Tph2	chr10	115078641	115185022
ENSMUSG00000006777	2.784	0.006525	0.01041	up	0	0	0	0	6	8	5	6	0	6.25	0	0	0	0	0.088032	0.1068	0.070605	0.079236	0	0.0861683	0	0	0	0	0.181387	0.220503	0.145206	0.163743	0	0.17771	protein_coding	Krt23	chr11	99477974	99493137
ENSMUSG00000006784	2.742	1.902e-42	9.973e-42	up	27	34	23	31	199	242	205	187	28.75	208.25	0.168865	0.211353	0.145772	0.162156	1.82552	1.90426	1.76828	1.57018	0.172037	1.76706	0.339099	0.428753	0.299627	0.339252	3.76143	3.9316	3.63666	3.24481	0.351683	3.64362	protein_coding	Ttc25	chr11	100545607	100572568
ENSMUSG00000006800	1.672	0.006525	0.01041	up	2	6	3	8	11	15	10	37	4.75	18.25	0.008878	0.027984	0.013922	0.037089	0.052111	0.1304	0.044617	0.347461	0.0219683	0.143647	0.017828	0.056768	0.028615	0.077594	0.107373	0.269228	0.091758	0.718033	0.0452012	0.296598	protein_coding	Sulf2	chr2	166073089	166155663
ENSMUSG00000006930	3.723	0	0	up	265	244	164	199	2895	3238	2881	3116	218	3032.5	2.13326	2.02998	1.46695	1.81804	27.3893	29.1327	26.6087	29.1632	1.86206	28.0735	4.28381	4.11805	3.01525	3.80356	56.4348	60.1483	54.7237	60.2662	3.80517	57.8933	protein_coding	Hap1	chr11	100347327	100356128
ENSMUSG00000006931	1.33	0.0002311	0.0004195	up	19	12	9	23	40	53	48	32	15.75	43.25	0.190467	0.114377	0.096741	0.395525	0.417757	0.540965	0.519064	0.342557	0.199277	0.455086	0.382478	0.232027	0.198847	0.827488	0.860775	1.11689	1.06751	0.707899	0.41021	0.93827	protein_coding	P3h4	chr11	100408456	100414836
ENSMUSG00000006948	4.971	1.361e-09	3.284e-09	up	0	0	0	0	33	36	23	36	0	32	0	0	0	0	0.602073	0.631484	0.422001	0.666796	0	0.580588	0	0	0	0	1.24055	1.30378	0.867891	1.37794	0	1.19754	protein_coding	Klk4	chr7	43881160	43885804
ENSMUSG00000007021	-2.157	7.027e-09	1.644e-08	down	42	70	52	53	22	8	7	11	54.25	12	0.455576	0.770692	0.63193	0.623195	0.256893	0.081557	0.079985	0.121533	0.620348	0.134992	0.914845	1.56344	1.2989	1.3038	0.529321	0.168384	0.164499	0.251149	1.27025	0.278338	protein_coding	Syngr3	chr17	24685092	24689955
ENSMUSG00000007029	-1.459	4.57e-88	4.339e-87	down	4668	5666	5583	4553	2018	1941	1846	2034	5117.5	1959.75	31.167	36.8819	35.5807	31.3391	14.2942	13.2084	13.2373	14.8476	33.7422	13.8969	62.5866	74.8193	73.1344	65.5651	29.4528	27.2705	27.2239	30.6828	69.0263	28.6575	protein_coding	Vars	chr17	35000987	35016322
ENSMUSG00000007030	-1.447	1.767e-14	5.093e-14	down	152	145	151	172	49	60	53	75	155	59.25	0.771692	0.72381	0.847743	0.939376	0.26356	0.308122	0.291773	0.409793	0.820655	0.318312	1.54964	1.46833	1.74249	1.96529	0.543056	0.636159	0.600062	0.846843	1.68144	0.65653	protein_coding	Vwa7	chr17	35016579	35026741
ENSMUSG00000007038	1.146	2.158e-20	7.336e-20	up	1228	1754	1455	1632	3082	3800	3550	3719	1517.25	3537.75	7.53179	12.7783	12.0851	13.2315	19.9491	27.727	26.8513	28	11.4067	25.6319	15.1246	25.9222	24.8404	27.6819	41.1046	57.2461	55.2225	57.8624	23.3923	52.8589	protein_coding	Neu1	chr17	34931253	34935953
ENSMUSG00000007039	3.747	1.903e-143	2.963e-142	up	46	50	69	42	842	747	671	720	51.75	745	0.756021	0.899227	1.29336	0.769262	15.2543	12.9599	12.389	13.1318	0.929468	13.4337	1.51817	1.82419	2.65844	1.60939	31.431	26.7575	25.4792	27.137	1.90255	27.7012	protein_coding	Ddah2	chr17	35059035	35062095
ENSMUSG00000007080	-2.291	0	0	down	3088	3103	2675	2874	610	707	590	611	2935	629.5	10.028	9.92732	9.70805	10.1907	2.43204	2.65886	2.34174	2.37224	9.9635	2.45122	20.1372	20.1387	19.9544	21.3201	5.01115	5.48958	4.81604	4.90226	20.3876	5.05476	protein_coding	Pole	chr5	110286306	110337474
ENSMUSG00000007097	3.131	6.542e-09	1.533e-08	up	4	3	2	3	59	32	21	31	3	35.75	0.011503	0.010159	0.006992	0.0106	0.216714	0.111923	0.077136	0.118228	0.0098135	0.131	0.023099	0.02061	0.014371	0.022176	0.446533	0.23108	0.158639	0.244321	0.020064	0.270143	protein_coding	Atp1a2	chr1	172271709	172298064
ENSMUSG00000007207	2.221	9.897e-96	1.021e-94	up	176	223	137	163	893	895	777	866	174.75	857.75	1.81668	2.22867	1.64692	1.84058	10.2551	9.61824	8.96598	10.0185	1.88321	9.71445	3.64808	4.52111	3.38516	3.85072	21.1303	19.8582	18.4395	20.7034	3.85127	20.0328	protein_coding	Stx1a	chr5	135023482	135051100
ENSMUSG00000007379	1.901	4.794e-83	4.323e-82	up	234	185	185	244	841	850	814	837	212	835.5	1.05104	0.796842	0.965079	1.16479	4.0694	3.91034	4.05434	4.30201	0.994436	4.08402	2.1106	1.61649	1.98367	2.43688	8.38487	8.07343	8.33818	8.89017	2.03691	8.42166	protein_coding	Dennd2c	chr3	103102604	103169769
ENSMUSG00000007440	4.291	1.256e-12	3.405e-12	up	0	6	0	0	41	75	55	30	1.5	50.25	0	0.024081	0	0	0.177487	0.311563	0.241629	0.128977	0.00602025	0.214914	0	0.048852	0	0	0.365706	0.643264	0.496936	0.266533	0.012213	0.44311	protein_coding	Pcdha11	chr18	37005203	37187657
ENSMUSG00000007480	4.465	6.034e-25	2.297e-24	up	3	0	5	4	88	108	80	93	3	92.25	0.014858	0	0.026084	0.020264	0.521664	0.617104	0.48355	0.56035	0.0153015	0.545667	0.029837	0	0.053614	0.042394	1.07487	1.27409	0.994471	1.15797	0.0314613	1.12535	protein_coding	Mc5r	chr18	68337596	68342446
ENSMUSG00000007589	-1.567	6.866e-122	8.99e-121	down	2465	2463	2043	2040	771	876	720	822	2252.75	797.25	21.1748	21.0393	20.0609	19.8305	7.15932	8.07267	6.68862	7.06459	20.5264	7.2463	42.5214	42.6807	41.2342	41.4877	14.7516	16.6671	13.7559	14.5991	41.981	14.9434	protein_coding	Tinf2	chr14	55674689	55681820
ENSMUSG00000007591	-1.079	0.00154	0.002609	down	52	50	42	49	14	27	14	39	48.25	23.5	0.674267	0.635845	0.627422	0.685188	0.184986	0.366989	0.193129	0.537514	0.65568	0.320655	1.354	1.28988	1.28963	1.4335	0.381157	0.757697	0.397189	1.11078	1.34175	0.661706	protein_coding	Tssk4	chr14	55650184	55652539
ENSMUSG00000007610	1.228	2.125e-73	1.711e-72	up	564	623	552	601	1534	1463	1340	1431	585	1442	5.33541	5.33019	6.13419	5.82514	14.7062	13.8834	13.219	14.5068	5.65623	14.0788	10.7141	10.8129	12.6085	12.1869	30.3016	28.6642	27.1862	29.9785	11.5806	29.0326	protein_coding	Gtpbp3	chr8	71488103	71499583
ENSMUSG00000007659	-2.007	0	0	down	6510	6915	5768	5927	1604	1777	1659	1523	6280	1640.75	62.3639	65.0912	60.5745	62.05	16.2793	16.8372	16.7461	15.2369	62.5199	16.2749	125.233	132.045	124.508	129.816	33.5429	34.7626	34.4401	31.4873	127.901	33.5582	protein_coding	Bcl2l1	chr2	152780668	152831728
ENSMUSG00000007682	1.591	5.119e-06	1.038e-05	up	25	22	25	33	37	79	85	141	26.25	85.5	0.092222	0.080991	0.10211	0.132614	0.144483	0.301504	0.344249	0.575124	0.101984	0.34134	0.185192	0.1643	0.209881	0.277444	0.297703	0.622496	0.707984	1.1885	0.209204	0.704171	protein_coding	Dio2	chr12	90724552	90738438
ENSMUSG00000007783	-2.007	1.387e-20	4.736e-20	down	253	212	139	207	49	46	39	74	202.75	52	1.93596	1.7586	1.25537	1.72019	0.424881	0.334746	0.318683	0.61854	1.66753	0.424212	3.88761	3.56752	2.58036	3.59884	0.875456	0.691129	0.655404	1.27822	3.40858	0.875053	protein_coding	Cpt1c	chr7	44959372	44974851
ENSMUSG00000007817	-1.289	7.859e-63	5.549e-62	down	864	888	743	775	344	357	348	354	817.5	350.75	3.02257	2.73666	3.09162	2.68959	1.1726	1.3743	1.38654	1.37817	2.88511	1.3279	6.06965	5.55164	6.35467	5.62694	2.41612	2.83743	2.85156	2.848	5.90072	2.73828	protein_coding	Zmiz1	chr14	25459185	25666743
ENSMUSG00000007867	1.171	3.133e-22	1.121e-21	up	174	224	196	162	475	451	475	394	189	448.75	4.81499	6.20022	6.15522	4.86949	14.4995	12.8951	14.4413	11.9929	5.50998	13.4572	9.66902	12.5779	12.6517	10.1876	29.8757	26.6237	29.7	24.7835	11.2716	27.7457	protein_coding	Ift43	chr12	86082541	86162459
ENSMUSG00000007872	5.486	2.981e-222	8.248e-221	up	138	163	92	102	6228	5249	6412	5461	123.75	5837.5	2.3806	2.83406	1.76068	1.96122	123.443	100.102	133.096	111.208	2.23414	116.962	4.78049	5.74922	3.61899	4.1031	254.351	206.674	273.726	229.814	4.56295	241.141	protein_coding	Id3	chr4	136143497	136145755
ENSMUSG00000007989	2.518	0.005647	0.009072	up	0	2	0	0	6	10	4	12	0.5	8	0	0.00324	0	0	0.010356	0.016533	0.007331	0.022241	0.00081	0.0141152	0	0.006572	0	0	0.021337	0.034135	0.015077	0.04596	0.001643	0.0291273	protein_coding	Fzd3	chr14	65192449	65262463
ENSMUSG00000008035	2.126	0.00481	0.007786	up	0	3	2	3	20	4	7	20	2	12.75	0	0.021401	0.024139	0.023428	0.221998	0.033967	0.082049	0.353625	0.017242	0.17291	0	0.043415	0.049616	0.049014	0.45742	0.07013	0.168743	0.730771	0.0355113	0.356766	protein_coding	Mid1ip1	chrX	10715013	10719690
ENSMUSG00000008036	1.097	2.012e-140	3.057e-139	up	2357	2196	1946	2151	4907	5071	4845	4616	2162.5	4859.75	61.747	56.4115	56.5378	60.7712	136.222	135.601	137.487	130.52	58.8669	134.958	123.995	114.437	116.211	127.141	280.681	279.967	282.757	269.722	120.446	278.282	protein_coding	Ap2s1	chr7	16738410	16749294
ENSMUSG00000008090	1.156	1.156e-44	6.262e-44	up	314	346	348	329	792	795	785	770	334.25	785.5	3.18943	3.49363	4.06965	3.66559	8.37572	7.94681	8.61344	7.9792	3.60457	8.22879	6.40472	7.08723	8.36497	7.66885	17.2579	16.4072	17.7145	16.4891	7.38144	16.9672	protein_coding	Fgfrl1	chr5	108692382	108706924
ENSMUSG00000008129	-1.054	5.67e-29	2.342e-28	down	767	905	841	874	448	483	424	361	846.75	429	7.48003	8.67031	9.22852	9.07265	4.58525	4.848	4.5488	3.76633	8.61288	4.43709	15.0207	17.5887	18.9688	18.9811	9.44776	10.0094	9.35509	7.78317	17.6398	9.14884	protein_coding	4930432K21Rik	chr8	84148025	84172590
ENSMUSG00000008193	1.698	2.326e-31	1.003e-30	up	93	68	78	86	276	274	276	293	81.25	279.75	0.727892	0.570734	0.672647	0.72252	2.36959	2.25187	2.35807	2.52827	0.673448	2.37695	1.46168	1.1578	1.38259	1.5116	4.88247	4.64928	4.84963	5.22471	1.37842	4.90152	protein_coding	Spib	chr7	44525993	44532071
ENSMUSG00000008348	1.237	4.923e-30	2.074e-29	up	32020	40500	36369	41658	99475	87431	98629	88015	37636.8	93387.5	269.226	335.322	338.864	377.312	891.281	755.123	902.744	805.34	330.181	838.622	540.634	680.24	696.519	789.383	1836.46	1559.05	1856.59	1664.25	676.694	1729.09	protein_coding	Ubc	chr5	125385965	125390202
ENSMUSG00000008398	1.409	2.239e-67	1.676e-66	up	453	423	442	506	1306	1270	1352	1178	456	1276.5	2.37283	2.26672	2.77556	2.83756	7.38336	6.89928	7.75971	6.66576	2.56317	7.17703	4.7649	4.5983	5.70503	5.93653	15.2132	14.2445	15.9587	13.7749	5.25119	14.7978	protein_coding	Elk3	chr10	93247414	93311135
ENSMUSG00000008461	-4.208	1.246e-124	1.674e-123	down	2737	2966	2451	2437	111	199	120	169	2647.75	149.75	26.0609	27.821	26.8682	25.2264	1.20661	2.17494	1.3155	1.5535	26.4941	1.56264	52.333	56.4381	55.2262	52.7767	2.48619	4.49046	2.70547	3.21034	54.1935	3.22312	protein_coding	Fut1	chr7	45617289	45621059
ENSMUSG00000008734	2.57	4.145e-105	4.662e-104	up	117	98	122	115	632	779	678	760	113	712.25	0.568622	0.479594	0.687448	0.608805	3.2755	3.89333	3.77526	4.12054	0.586117	3.76616	1.14185	0.972911	1.41302	1.27369	6.74907	8.03831	7.76423	8.51515	1.20037	7.76669	protein_coding	Gprc5b	chr7	118972047	118995211
ENSMUSG00000008822	-1.036	1.101e-37	5.36e-37	down	975	1053	853	852	446	532	491	441	933.25	477.5	32.8909	35.1567	31.9749	30.8094	16.0718	18.3505	17.9314	16.0564	32.708	17.1025	66.0484	71.3194	65.7229	64.4571	33.1155	37.8872	36.8778	33.1807	66.887	35.2653	protein_coding	Acyp1	chr12	85272398	85288438
ENSMUSG00000008843	3.354	0.0005162	0.0009105	up	0	0	0	0	6	10	8	15	0	9.75	0	0	0	0	0.121986	0.191426	0.162032	0.333347	0	0.202198	0	0	0	0	0.251349	0.395224	0.333237	0.688865	0	0.417169	protein_coding	Cldn13	chr5	134914249	134915526
ENSMUSG00000008845	3.493	6.17e-07	1.315e-06	up	2	2	0	0	34	16	25	15	1	22.5	0.014074	0.009025	0	0	0.189829	0.088812	0.130873	0.084621	0.00577475	0.123534	0.028262	0.018309	0	0	0.391136	0.183364	0.269154	0.17487	0.0116428	0.254631	protein_coding	Cd163	chr6	124304656	124330527
ENSMUSG00000008892	-1.535	0	0	down	12955	12376	10985	10956	4308	4349	4210	4256	11818	4280.75	209.097	196.768	196.848	190.895	73.8079	69.7061	73.8615	74.6005	198.402	72.994	419.89	399.167	404.611	399.376	152.079	143.918	151.904	154.163	405.761	150.516	protein_coding	Vdac3	chr8	22577075	22593813
ENSMUSG00000009075	1.229	3.055e-06	6.273e-06	up	30	65	50	62	174	98	144	100	51.75	129	0.250365	0.533957	0.459605	0.552907	1.53862	0.83672	1.29871	0.903148	0.449209	1.1443	0.502759	1.08319	0.944694	1.15675	3.17028	1.72752	2.67094	1.86637	0.921849	2.35878	protein_coding	Cabp7	chr11	4736892	4746778
ENSMUSG00000009090	1.209	4.738e-215	1.241e-213	up	2800	2949	2498	2695	6744	6500	6768	6557	2735.5	6642.25	15.4434	15.9311	15.4958	16.1071	39.9357	37.1842	41.1132	39.4849	15.7444	39.4295	31.012	32.3181	31.8508	33.6981	82.2863	76.7717	84.5537	81.5962	32.2197	81.302	protein_coding	Ap1b1	chr11	4986824	5042791
ENSMUSG00000009097	1.397	0.0001868	0.0003413	up	15	10	20	10	36	36	34	54	13.75	40	0.163674	0.077233	0.186707	0.086348	0.378445	0.349345	0.353855	0.517609	0.128491	0.399813	0.328674	0.156676	0.383766	0.18065	0.779776	0.721268	0.727743	1.06964	0.262441	0.824608	protein_coding	Tbx1	chr16	18580979	18590671
ENSMUSG00000009108	-1.923	1.49e-20	5.085e-20	down	192	160	157	168	37	59	31	58	169.25	46.25	1.93301	1.54408	1.71846	1.74599	0.466977	0.573793	0.375792	0.678468	1.73538	0.523757	3.8817	3.13234	3.53222	3.65282	0.962192	1.18467	0.772854	1.40206	3.54977	1.08045	protein_coding	Gnat2	chr3	108092789	108101432
ENSMUSG00000009145	-1.615	1.622e-131	2.329e-130	down	1774	1888	1569	1798	550	642	572	644	1757.25	602	12.4129	12.8601	11.9391	13.3835	4.00228	4.7063	4.25523	5.01464	12.6489	4.49461	24.9264	26.0881	24.5403	27.9998	8.24658	9.71679	8.75134	10.3628	25.8886	9.26939	protein_coding	Dqx1	chr6	83057844	83067318
ENSMUSG00000009210	-1.525	0.005403	0.008696	down	16	24	8	25	9	8	4	3	18.25	6	0.308131	0.437543	0.163915	0.501721	0.175302	0.149904	0.06496	0.056756	0.352828	0.11173	0.61876	0.887607	0.336918	1.04966	0.361204	0.309496	0.133597	0.117287	0.723236	0.230396	protein_coding	Prr29	chr11	106365472	106377558
ENSMUSG00000009246	3.13	2.075e-30	8.81e-30	up	11	14	25	21	221	131	177	160	17.75	172.25	0.080004	0.173343	0.269263	0.231749	1.59594	1.42087	1.20883	1.23383	0.18859	1.36487	0.160656	0.351647	0.553457	0.484847	3.28838	2.93357	2.48609	2.54972	0.387652	2.81444	protein_coding	Trpm5	chr7	143069153	143094642
ENSMUSG00000009281	2.66	4.931e-08	1.111e-07	up	5	7	5	0	34	28	38	35	4.25	33.75	0.042959	0.059106	0.06776	0	0.422406	0.296214	0.354645	0.330293	0.0424563	0.35089	0.086266	0.119904	0.139279	0	0.870354	0.611574	0.729366	0.682555	0.0863623	0.723462	protein_coding	Rarres2	chr6	48569696	48572789
ENSMUSG00000009292	1.658	3.288e-154	5.588e-153	up	878	844	762	728	2416	2695	2732	2812	803	2663.75	4.6795	4.18185	4.35929	4.41963	13.5501	14.8653	14.5549	14.3105	4.41007	14.3202	9.39693	8.48338	8.9603	9.2464	27.9197	30.6913	29.9337	29.5728	9.02175	29.5294	protein_coding	Trpm2	chr10	77907722	77970563
ENSMUSG00000009293	-1.236	6.407e-156	1.1e-154	down	3117	3248	2986	3068	1364	1489	1379	1311	3104.75	1385.75	33.911	34.9056	36.0799	36.2756	15.6953	16.7508	16.3278	15.5489	35.293	16.0807	68.0969	70.8101	74.1605	75.893	32.3397	34.5842	33.5798	32.132	72.2401	33.1589	protein_coding	Ube2g2	chr10	77622275	77645993
ENSMUSG00000009356	-2.249	3.184e-05	6.14e-05	down	24	26	25	16	0	4	6	7	22.75	4.25	0.172018	0.182404	0.206287	0.143782	0	0.024762	0.047421	0.047496	0.176123	0.0299197	0.345431	0.370029	0.424013	0.300811	0	0.051125	0.097527	0.098151	0.360071	0.0617007	protein_coding	Lpo	chr11	87806428	87828289
ENSMUSG00000009418	1.531	2.307e-74	1.875e-73	up	402	394	356	446	1193	1276	1088	1307	399.5	1216	0.751517	0.719376	0.89159	0.824902	3.22025	2.60694	3.48611	3.7145	0.796846	3.25695	1.50913	1.45934	1.83262	1.72579	6.63522	5.38237	7.16956	7.67606	1.63172	6.7158	protein_coding	Nav1	chr1	135434580	135688105
ENSMUSG00000009545	1.601	5.889e-07	1.256e-06	up	14	19	16	11	45	53	51	51	15	50	0.098982	0.131134	0.126178	0.085062	0.341743	0.389297	0.397393	0.398059	0.110339	0.381623	0.198767	0.26602	0.259353	0.177959	0.704151	0.803756	0.817282	0.822594	0.225525	0.786946	protein_coding	Kcnq1	chr7	143106362	143427042
ENSMUSG00000009563	-1.212	1.655e-110	1.96e-109	down	3384	3433	3212	3106	1433	1558	1611	1359	3283.75	1490.25	36.3732	33.3472	37.675	38.3213	16.7926	15.6128	21.785	18.607	36.4292	18.1993	73.0413	67.6487	77.4392	80.1727	34.6006	32.2346	44.8033	38.4516	74.5755	37.5225	protein_coding	Tor2a	chr2	32757234	32762244
ENSMUSG00000009575	-1.004	6.652e-172	1.285e-170	down	10137	9800	8859	9041	4758	5304	4912	4850	9459.25	4956	25.821	24.4491	25.0211	24.8605	13.1311	14.003	13.7427	13.6645	25.0379	13.6353	51.8513	49.5978	51.4297	52.0112	27.0563	28.9111	28.2633	28.2379	51.2225	28.1172	protein_coding	Cbx5	chr15	103191544	103239816
ENSMUSG00000009585	-2.169	0	0	down	20937	20140	17990	18603	4412	4656	4418	4653	19417.5	4534.75	227.903	213.246	208.312	219.313	48.2447	47.1481	47.4253	49.7806	217.194	48.1497	457.653	432.595	428.175	458.83	99.4067	97.3436	97.5352	102.872	444.313	99.2894	protein_coding	Apobec3	chr15	79891659	79915906
ENSMUSG00000009596	-4.114	2.004e-10	5.004e-10	down	27	29	32	39	0	4	0	0	31.75	1	0.305468	0.323415	0.399873	0.467178	0	0.043273	0	0	0.373984	0.0108182	0.613412	0.656086	0.821919	0.977393	0	0.089342	0	0	0.767203	0.0223355	protein_coding	Taf7l	chrX	134460118	134476490
ENSMUSG00000009628	2.684	0.000652	0.001139	up	0	2	2	0	14	6	10	20	1	12.5	0	0.003707	0.005798	0	0.037976	0.014741	0.039323	0.055638	0.00237625	0.0369195	0	0.00752	0.011918	0	0.078248	0.030435	0.080872	0.114976	0.0048595	0.0761327	protein_coding	Tex15	chr8	33516738	33585582
ENSMUSG00000009670	2.56	0.004527	0.007347	up	2	0	0	0	7	6	6	14	0.5	8.25	0.011216	0	0	0	0.042645	0.039942	0.038455	0.094367	0.002804	0.0538522	0.022523	0	0	0	0.087868	0.082466	0.079086	0.19501	0.00563075	0.111107	protein_coding	Tex11	chrX	100838648	101059667
ENSMUSG00000009733	1.133	2.696e-57	1.766e-56	up	479	474	451	480	1036	1160	1032	1123	471	1087.75	3.56926	3.3313	3.516	3.66038	7.79517	8.29338	8.61105	9.20486	3.51923	8.47611	7.16745	6.75793	7.22696	7.65796	16.0617	17.1228	17.7095	19.022	7.20258	17.479	protein_coding	Tfcp2	chr15	100498012	100552008
ENSMUSG00000009734	-2.361	1.326e-57	8.731e-57	down	483	570	425	475	78	124	119	75	488.25	99	2.0442	2.12979	1.85301	2.11146	0.390567	0.49029	0.478291	0.303846	2.03462	0.415749	4.10498	4.32053	3.80877	4.41742	0.804752	1.01227	0.983656	0.627902	4.16293	0.857145	protein_coding	Pou6f2	chr13	18121098	18397686
ENSMUSG00000009772	2.455	0.02463	0.03667	up	0	0	0	0	4	2	8	5	0	4.75	0	0	0	0	0.028045	0.0144	0.0548	0.032766	0	0.0325027	0	0	0	0	0.057786	0.029731	0.112701	0.067712	0	0.0669825	protein_coding	Nuak2	chr1	132316126	132333488
ENSMUSG00000009876	-1.806	9.904e-05	0.0001845	down	25	25	28	31	8	3	14	5	27.25	7.5	0.746313	0.733333	0.897829	0.991952	0.225612	0.083752	0.429927	0.135426	0.842357	0.218679	1.49868	1.48765	1.84544	2.07528	0.464866	0.172917	0.884191	0.279859	1.72676	0.450458	protein_coding	Cox4i2	chr2	152754173	152765037
ENSMUSG00000009894	1.621	5.379e-261	1.809e-259	up	1682	1528	1460	1447	5140	4875	4925	4835	1529.25	4943.75	20.2384	18.4521	19.3741	18.6916	65.009	59.7114	64.4761	62.7989	19.1891	62.9988	40.6409	37.4322	39.8225	39.1051	133.949	123.282	132.602	129.775	39.2502	129.902	protein_coding	Snap47	chr11	59407134	59451186
ENSMUSG00000010021	5.107	2.154e-21	7.523e-21	up	6	0	0	0	63	85	108	101	1.5	89.25	0.035842	0	0	0	0.436347	1.318	1.04245	1.39688	0.0089605	1.04842	0.071974	0	0	0	0.899078	2.72119	2.14392	2.88668	0.0179935	2.16272	protein_coding	Kif19a	chr11	114765388	114790739
ENSMUSG00000010044	1.334	8.688e-08	1.932e-07	up	28	37	25	43	107	93	83	76	33.25	89.75	0.401345	0.638194	0.607285	0.841038	2.89509	1.84629	1.24267	2.02742	0.621965	2.00287	0.805943	1.29465	1.24824	1.75955	5.96524	3.81192	2.55569	4.18969	1.2771	4.13064	protein_coding	Zmynd10	chr9	107547298	107551319
ENSMUSG00000010048	-2.036	8.402e-178	1.699e-176	down	2494	2634	2079	2127	522	621	601	640	2333.5	596	27.4513	28.5738	25.0891	24.8545	6.14273	7.07537	7.25083	7.78741	26.4922	7.06409	55.1252	57.9653	51.5694	51.9987	12.6569	14.608	14.9121	16.0928	54.1647	14.5675	protein_coding	Ifrd2	chr9	107587642	107593385
ENSMUSG00000010051	1.134	1.865e-07	4.081e-07	up	71	114	62	108	262	168	234	157	88.75	205.25	0.639999	0.969316	0.569649	1.0737	2.35425	1.42737	2.07862	1.37736	0.813166	1.8094	1.28519	1.96637	1.17089	2.24631	4.85087	2.947	4.27489	2.84635	1.66719	3.72978	protein_coding	Hyal1	chr9	107576927	107581710
ENSMUSG00000010064	6.201	2.441e-53	1.506e-52	up	5	0	0	6	327	284	300	244	2.75	288.75	0.029984	0	0	0.075047	3.08351	2.67194	2.93539	2.15417	0.0262577	2.71125	0.060212	0	0	0.157008	6.35347	5.51659	6.03695	4.45164	0.054305	5.58966	protein_coding	Slc38a3	chr9	107650634	107669530
ENSMUSG00000010066	5.7	5.849e-24	2.176e-23	up	0	4	0	0	126	96	88	122	1	108	0	0.014854	0	0	0.545545	0.397667	0.40552	0.535382	0.0037135	0.471029	0	0.030134	0	0	1.12408	0.821038	0.833995	1.10638	0.0075335	0.971372	protein_coding	Cacna2d2	chr9	107399612	107529343
ENSMUSG00000010067	-1.032	9.337e-36	4.386e-35	down	1677	1795	1832	2131	970	1041	886	936	1858.75	958.25	21.7292	22.8799	26.1959	29.7803	13.4455	14.2284	12.6559	14.0884	25.1463	13.6046	43.6346	46.4146	53.8444	62.3041	27.704	29.3765	26.0283	29.1139	51.5494	28.0557	protein_coding	Rassf1	chr9	107551555	107562267
ENSMUSG00000010080	1.373	7.613e-20	2.55e-19	up	141	129	117	91	304	346	275	382	119.5	326.75	0.956427	0.714916	0.827082	0.587755	2.19169	2.28717	2.06642	2.73211	0.771545	2.31935	1.92061	1.45029	1.70002	1.22966	4.51591	4.72218	4.2498	5.64595	1.57515	4.78346	protein_coding	Epn3	chr11	94489599	94499974
ENSMUSG00000010086	7.085	3.945e-21	1.365e-20	up	0	0	0	0	118	155	168	126	0	141.75	0	0	0	0	0.917824	1.18041	1.30178	1.03696	0	1.10924	0	0	0	0	1.89115	2.43711	2.67724	2.14289	0	2.2871	protein_coding	Rnf112	chr11	61448442	61454131
ENSMUSG00000010095	-2.129	0	0	down	18978	19822	17652	18188	4471	4607	4357	4494	18660	4482.25	229.918	235.892	235.793	237.686	56.7339	55.9088	55.603	58.9924	234.822	56.8095	461.7	478.535	484.661	497.267	116.898	115.431	114.353	121.909	480.541	117.148	protein_coding	Slc3a2	chr19	8706882	8723369
ENSMUSG00000010122	4.152	3.457e-42	1.804e-41	up	7	12	10	4	141	208	156	183	8.25	172	0.049383	0.080936	0.076142	0.029287	1.11496	1.57109	1.24134	1.54216	0.058937	1.36739	0.099167	0.164188	0.156505	0.061271	2.29734	3.24372	2.55296	3.18689	0.120283	2.82023	protein_coding	Slc47a1	chr11	61343401	61378345
ENSMUSG00000010154	2.058	4.49e-76	3.729e-75	up	158	182	192	197	881	708	804	817	182.25	802.5	1.48796	1.68194	2.0002	1.99536	8.79931	6.81415	8.20173	8.32254	1.79137	8.03443	2.98799	3.41201	4.11132	4.17454	18.1307	14.0687	16.8677	17.1986	3.67146	16.5665	protein_coding	Spire2	chr8	123332713	123369515
ENSMUSG00000010311	3.452	0.0002583	0.0004671	up	0	0	0	0	8	9	11	14	0	10.5	0	0	0	0	0.093538	0.102145	0.209191	0.172622	0	0.144374	0	0	0	0	0.192732	0.210893	0.430222	0.356726	0	0.297643	protein_coding	Optc	chr1	133897199	133907999
ENSMUSG00000010342	-1.844	2.036e-238	6.163e-237	down	2358	2392	2184	2237	722	678	627	655	2292.75	670.5	11.1045	11.1225	11.3281	11.3201	3.58126	3.32292	3.19973	3.31817	11.2188	3.35552	22.2989	22.5633	23.2843	23.683	7.37908	6.86062	6.58059	6.85704	22.9574	6.91933	protein_coding	Tex14	chr11	87405065	87555823
ENSMUSG00000010362	-1.349	2.261e-70	1.76e-69	down	1612	1715	1342	1324	567	649	598	652	1498.25	616.5	34.1338	34.8716	31.6068	30.2706	14.2717	16.7255	15.1491	16.6443	32.7207	15.6977	68.5443	70.7411	64.9663	63.3298	29.4065	34.5321	31.1558	34.3958	66.8954	32.3725	protein_coding	Rdm1	chr11	101627195	101636100
ENSMUSG00000010392	-1.134	2.685e-147	4.319e-146	down	4273	4375	3862	4088	1848	2157	1983	1958	4149.5	1986.5	21.8873	22.0867	21.9536	22.5717	10.0377	11.2875	11.0049	10.8545	22.1248	10.7962	43.952	44.8055	45.1245	47.2226	20.6824	23.3045	22.6327	22.431	45.2761	22.2627	protein_coding	Gosr1	chr11	76726602	76763579
ENSMUSG00000010461	2.868	5.957e-13	1.631e-12	up	12	3	2	12	60	75	58	56	7.25	62.25	0.043988	0.012102	0.007443	0.052843	0.259297	0.314099	0.255072	0.258292	0.029094	0.27169	0.088333	0.02455	0.015298	0.110554	0.534274	0.648499	0.524584	0.533765	0.0596838	0.56028	protein_coding	Eya4	chr10	23102963	23350786
ENSMUSG00000010505	1.455	2.337e-05	4.552e-05	up	20	11	12	20	50	44	36	59	15.75	47.25	0.076764	0.038825	0.048685	0.085415	0.261996	0.174096	0.176572	0.251969	0.0624222	0.216158	0.154151	0.078762	0.100068	0.178697	0.539836	0.359443	0.36314	0.520698	0.127919	0.445779	protein_coding	Myt1	chr2	181763332	181827797
ENSMUSG00000010554	-1.091	5.794e-130	8.218e-129	down	3902	3832	3477	3508	1924	1794	1784	1757	3679.75	1814.75	8.60743	8.39535	8.98116	8.27781	3.90099	3.53825	4.77987	3.61424	8.56544	3.95834	17.2846	17.0309	18.4603	17.3182	8.03787	7.3052	9.83032	7.46888	17.5235	8.16056	protein_coding	Mettl16	chr11	74770830	74828525
ENSMUSG00000010592	3.045	1.609e-05	3.164e-05	up	0	0	6	0	13	20	32	19	1.5	21	0	0	0.043889	0	0.110872	0.148931	0.253182	0.139452	0.0109722	0.163109	0	0	0.090211	0	0.228448	0.307487	0.520696	0.28818	0.0225527	0.336203	protein_coding	Dazl	chr17	50279395	50293636
ENSMUSG00000010601	5.098	5.136e-14	1.459e-13	up	0	0	2	0	35	70	50	58	0.5	53.25	0	0	0.018896	0	0.332642	0.807361	0.494876	0.654622	0.004724	0.572375	0	0	0.03884	0	0.685398	1.6669	1.01777	1.35278	0.00971	1.18071	protein_coding	Apol7a	chr15	77388219	77399110
ENSMUSG00000010651	1.694	7.427e-06	1.493e-05	up	25	22	4	24	93	52	47	70	18.75	65.5	0.312609	0.296506	0.043763	0.392097	1.586	0.730704	0.736703	1.25007	0.261244	1.07587	0.627753	0.601497	0.089953	0.820314	3.2679	1.50863	1.51511	2.58328	0.534879	2.21873	protein_coding	Acaa1b	chr9	119148023	119157093
ENSMUSG00000010660	5.34	1.885e-57	1.238e-56	up	4	9	2	4	247	249	241	237	4.75	243.5	0.024764	0.06128	0.017951	0.03001	2.75346	2.4016	2.48471	2.30657	0.0335013	2.48659	0.04973	0.124312	0.036897	0.062786	5.67342	4.95842	5.11008	4.76656	0.0684312	5.12712	protein_coding	Plcd1	chr9	119071527	119093502
ENSMUSG00000010721	1.078	2.113e-16	6.457e-16	up	178	180	139	150	319	380	317	422	161.75	359.5	1.0589	0.982335	0.6912	0.717445	1.68509	1.792	1.63022	2.14544	0.862469	1.81319	2.12638	1.99278	1.42073	1.50098	3.47207	3.69982	3.35273	4.43359	1.76022	3.73955	protein_coding	Lmbr1	chr5	29229802	29378390
ENSMUSG00000010751	2.368	6.322e-277	2.265e-275	up	357	421	408	388	2132	2211	2095	2132	393.5	2142.5	2.73752	3.29483	3.4234	2.94008	17.1345	16.2331	17.4433	17.4324	3.09896	17.0608	5.49723	6.68395	7.03662	6.151	35.305	33.5154	35.8739	36.0243	6.3422	35.1797	protein_coding	Tnfrsf22	chr7	143634806	143649661
ENSMUSG00000010760	2.02	0.01611	0.02451	up	0	0	4	1	9	12	11	3	1.25	8.75	0	0	0.11567	0.022185	0.250731	0.349081	0.414458	0.066404	0.0344638	0.270168	0	0	0.237755	0.046414	0.516623	0.720725	0.852378	0.137225	0.0710423	0.556738	protein_coding	Phlda2	chr7	143501545	143503150
ENSMUSG00000010803	3.215	0.0009898	0.001705	up	0	0	0	0	10	6	12	7	0	8.75	0	0	0	0	0.045291	0.028663	0.060246	0.033859	0	0.0420147	0	0	0	0	0.093321	0.059179	0.123902	0.069971	0	0.0865932	protein_coding	Gabra1	chr11	42130939	42182930
ENSMUSG00000011008	-2.173	1.2e-266	4.104e-265	down	5211	4930	4395	4346	946	1221	1096	1132	4720.5	1098.75	48.9671	45.5742	45.7526	43.0475	9.97862	12.054	11.9603	11.6386	45.8353	11.4079	98.3312	92.4525	94.0423	90.0605	20.5606	24.8872	24.5977	24.0514	93.7216	23.5242	protein_coding	Mcoln2	chr3	146149833	146195513
ENSMUSG00000011154	2.691	9.051e-05	0.0001691	up	2	0	2	2	15	10	23	16	1.5	16	0.028967	0	0.014444	0.083416	0.23699	0.158713	0.314768	0.294643	0.0317067	0.251279	0.058169	0	0.029689	0.174516	0.488311	0.327685	0.647352	0.608885	0.0655935	0.518058	protein_coding	Cfap161	chr7	83774101	83794880
ENSMUSG00000011263	2.4	2.252e-05	4.393e-05	up	3	5	3	4	17	14	45	25	3.75	25.25	0.015064	0.024927	0.015978	0.019148	0.103443	0.0775	0.261857	0.146175	0.0187793	0.147244	0.03025	0.050567	0.032843	0.04006	0.213142	0.160009	0.538538	0.302073	0.03843	0.303441	protein_coding	Exoc3l2	chr7	19463331	19496762
ENSMUSG00000011305	2.06	2.433e-06	5.024e-06	up	9	5	7	6	23	34	43	32	6.75	33	0.094781	0.047864	0.084335	0.057803	0.259339	0.374463	0.505295	0.373758	0.0711958	0.378214	0.190331	0.097098	0.173347	0.120931	0.534359	0.773129	1.03919	0.772376	0.145427	0.779764	protein_coding	Plin5	chr17	56111601	56117596
ENSMUSG00000011349	2.708	0.002811	0.00465	up	0	2	0	0	3	9	16	9	0.5	9.25	0	0.015592	0	0	0.036648	0.114791	0.2325	0.122922	0.003898	0.126715	0	0.03163	0	0	0.075512	0.237001	0.478161	0.254019	0.0079075	0.261173	protein_coding	Dmrtc2	chr7	24870057	24877651
ENSMUSG00000011382	-1.349	4.86e-157	8.417e-156	down	3285	3024	2811	2845	1176	1270	1213	1276	2991.25	1233.75	14.2588	13.0028	13.4953	13.027	5.63658	5.60986	5.6515	5.87279	13.446	5.69268	28.6331	26.3777	27.7389	27.2541	11.614	11.5823	11.6229	12.1362	27.501	11.7389	protein_coding	Dhdh	chr7	45470987	45488805
ENSMUSG00000011486	4.172	3.116e-06	6.397e-06	up	0	0	0	0	20	27	9	16	0	18	0	0	0	0	0.362375	0.495936	0.170682	0.30951	0	0.334626	0	0	0	0	0.746662	1.02393	0.351026	0.639607	0	0.690306	protein_coding	Slc25a41	chr17	57032773	57041654
ENSMUSG00000011589	2.77	0.0004362	0.0007739	up	0	0	4	0	14	11	21	8	1	13.5	0	0	0.039959	0	0.234701	0.122651	0.270612	0.100061	0.00998975	0.182006	0	0	0.082133	0	0.483595	0.253229	0.556543	0.206778	0.0205332	0.375036	protein_coding	Fsd1	chr17	55986509	55996881
ENSMUSG00000011751	3.595	5.416e-196	1.244e-194	up	59	80	79	79	952	963	871	1038	74.25	956	0.146214	0.197825	0.218709	0.211881	3.6585	3.26968	3.45774	3.58416	0.193657	3.49252	0.293614	0.401311	0.449546	0.44328	7.53822	6.7507	7.1112	7.40672	0.396938	7.20171	protein_coding	Sptbn4	chr7	27356383	27447686
ENSMUSG00000012187	2.503	0.01711	0.02594	up	0	0	0	1	0	13	6	7	0.25	6.5	0	0	0	0.014787	0	0.318157	0.344045	0.283122	0.00369675	0.236331	0	0	0	0.030937	0	0.656879	0.707565	0.585076	0.00773425	0.48738	protein_coding	Mogat1	chr1	78510991	78538173
ENSMUSG00000012282	2.771	0.005661	0.009093	up	0	1	0	0	2	18	8	4	0.25	8	0	0.01074	0	0	0.01966	0.224966	0.107749	0.052767	0.002685	0.101286	0	0.021787	0	0	0.040508	0.464472	0.221597	0.109044	0.00544675	0.208905	protein_coding	Wnt8a	chr18	34542313	34548273
ENSMUSG00000012350	1.162	0.02213	0.03314	up	10	4	11	6	20	31	15	13	7.75	19.75	0.046413	0.0163	0.057035	0.029344	0.132243	0.1531	0.161714	0.064703	0.037273	0.12794	0.093202	0.033066	0.117233	0.061392	0.272483	0.316096	0.332582	0.13371	0.0762233	0.263718	protein_coding	Ehf	chr2	103263433	103303278
ENSMUSG00000012443	-3.304	2.556e-188	5.567e-187	down	8689	7918	6441	6271	773	900	684	753	7329.75	777.5	39.6392	35.584	32.6038	30.8426	3.7442	4.1973	3.37602	3.71205	34.6674	3.75739	79.5997	72.1862	67.0155	64.5265	7.71482	8.66588	6.94315	7.671	70.832	7.74871	protein_coding	Kif11	chr19	37376403	37421859
ENSMUSG00000012483	-1.418	2.475e-111	2.96e-110	down	2346	2176	2023	2035	875	796	787	912	2145	842.5	76.8213	70.1503	73.4516	71.8329	30.3367	26.577	27.8618	32.2788	73.0641	29.2636	154.265	142.308	150.976	150.283	62.5079	54.8717	57.3009	66.7047	149.458	60.3463	protein_coding	Rpa3	chr6	8255936	8259173
ENSMUSG00000012705	2.972	0.0001347	0.0002487	up	1	0	2	0	12	14	9	19	0.75	13.5	0.015561	0	0.030522	0	0.253944	0.258544	0.172	0.41756	0.0115207	0.275512	0.031249	0	0.062737	0	0.523244	0.533798	0.353737	0.862895	0.0234965	0.568419	protein_coding	Retn	chr8	3655770	3660110
ENSMUSG00000012819	1.706	3.387e-32	1.489e-31	up	92	91	71	110	304	321	291	341	91	314.25	0.187703	0.209239	0.345785	0.310674	0.933991	0.843585	0.772886	0.84099	0.26335	0.847863	0.376929	0.424465	0.710742	0.649969	1.92446	1.74169	1.58952	1.73792	0.540526	1.7484	protein_coding	Cdh23	chr10	60302748	60696490
ENSMUSG00000013033	1.529	5.771e-261	1.938e-259	up	3144	3309	2541	2920	8994	9313	9021	8752	2978.5	9020	8.89084	9.06419	7.69346	9.05288	26.2901	26.7863	27.6271	26.1437	8.67534	26.7118	17.8538	18.3878	15.8135	18.9397	54.1699	55.3039	56.8182	54.0264	17.7487	55.0796	protein_coding	Adgrl1	chr8	83900105	83941954
ENSMUSG00000013076	1.539	6.528e-145	1.031e-143	up	736	789	660	633	2134	2303	2079	2097	704.5	2153.25	1.80298	1.90295	1.83381	1.81349	6.1543	6.07074	5.82475	5.85062	1.83831	5.9751	3.62058	3.86036	3.76931	3.79405	12.6808	12.5339	11.9792	12.0904	3.76107	12.3211	protein_coding	Amotl1	chr9	14541966	14645056
ENSMUSG00000013083	4.337	6.427e-07	1.368e-06	up	0	0	0	0	19	20	29	13	0	20.25	0	0	0	0	0.699755	0.713209	1.10703	0.457201	0	0.744299	0	0	0	0	1.44182	1.47252	2.27673	0.944811	0	1.53397	protein_coding	2200002J24Rik	chr7	30698926	30700536
ENSMUSG00000013160	1.03	2.902e-94	2.952e-93	up	2623	2679	2716	2847	6017	5900	5858	5590	2716.25	5841.25	35.6048	35.8124	40.8173	41.61	87.2175	81.91	86.344	82.244	38.4611	84.4289	71.4983	72.6495	83.8979	87.0531	179.709	169.114	177.576	169.958	78.7747	174.089	protein_coding	Atp6v0d1	chr8	105524465	105566047
ENSMUSG00000013236	1.377	0	0	up	4918	5069	4620	4775	13262	13487	12616	13550	4845.5	13228.8	23.271	20.7535	23.4939	22.8634	59.607	59.8631	60.906	60.3459	22.5954	60.1805	46.7306	42.1009	48.2905	47.8331	122.818	123.595	125.26	124.706	46.2388	124.095	protein_coding	Ptprs	chr17	56412426	56476483
ENSMUSG00000013338	5.347	2.357e-16	7.196e-16	up	0	0	0	2	68	67	62	56	0.5	63.25	0	0	0	0.045703	0.351271	0.424546	0.364404	0.249208	0.0114258	0.347357	0	0	0	0.095617	0.723784	0.876533	0.749436	0.514992	0.0239042	0.716186	protein_coding	Fer1l4	chr2	156019139	156052947
ENSMUSG00000013367	1.897	1.668e-16	5.11e-16	up	21	35	44	31	126	138	127	136	32.75	131.75	0.175423	0.28211	0.40824	0.27823	1.11414	1.18007	1.14501	1.23146	0.286001	1.16767	0.352268	0.572294	0.839118	0.58209	2.29566	2.43641	2.35484	2.54482	0.586442	2.40793	protein_coding	Iglon5	chr7	43472904	43490075
ENSMUSG00000013415	4.208	1.328e-16	4.079e-16	up	2	0	4	2	64	61	49	56	2	57.5	0.005245	0	0.011518	0.00556	0.176099	0.196362	0.138852	0.180248	0.00558075	0.17289	0.010533	0	0.023675	0.011632	0.362847	0.405415	0.285565	0.372485	0.01146	0.356578	protein_coding	Igf2bp1	chr11	95957163	96005940
ENSMUSG00000013523	5.315	5.08e-16	1.539e-15	up	0	2	0	0	58	74	60	55	0.5	61.75	0	0.014659	0	0	0.575465	0.882363	1.36822	0.747472	0.00366475	0.89338	0	0.029738	0	0	1.18573	1.82176	2.81389	1.54466	0.0074345	1.84151	protein_coding	Bcas1	chr2	170346991	170427845
ENSMUSG00000013539	1.511	1.035e-16	3.19e-16	up	133	176	117	165	577	467	452	280	147.75	444	2.29961	2.77342	2.15997	2.92702	10.649	8.61693	9.53083	5.74117	2.54001	8.63448	4.61787	5.6262	4.43971	6.12369	21.9419	17.7908	19.6012	11.8642	5.20187	17.7995	protein_coding	Tango2	chr16	18300825	18348103
ENSMUSG00000013584	3.217	8.873e-15	2.583e-14	up	11	5	0	15	101	54	100	81	7.75	84	0.099315	0.04135	0	0.154835	1.03937	0.534626	1.05017	0.84631	0.073875	0.867617	0.199436	0.083883	0	0.323934	2.14158	1.10381	2.15978	1.74891	0.151813	1.78852	protein_coding	Aldh1a2	chr9	71215789	71296243
ENSMUSG00000013611	5.946	5.718e-14	1.622e-13	up	0	0	0	0	60	97	53	46	0	64	0	0	0	0	0.538281	0.817831	0.451166	0.406967	0	0.553561	0	0	0	0	1.10911	1.68852	0.927871	0.841005	0	1.14163	protein_coding	Snx31	chr15	36504062	36555573
ENSMUSG00000013646	1.377	4.528e-172	8.765e-171	up	1322	1289	1295	1225	3648	3508	3457	3414	1282.75	3506.75	9.6187	9.13247	10.4332	9.62671	28.1007	26.0787	27.3463	26.8741	9.70276	27.1	19.3154	18.5263	21.4448	20.1402	57.9006	53.8431	56.2406	55.5357	19.8567	55.88	protein_coding	Sh3bp5l	chr11	58330724	58347728
ENSMUSG00000013707	1.237	1.197e-06	2.512e-06	up	31	35	20	43	79	86	73	87	32.25	81.25	0.606817	0.657206	0.43321	0.88888	1.6198	1.71373	1.53	1.83971	0.646528	1.67581	1.21855	1.33322	0.890441	1.85964	3.33755	3.53822	3.14661	3.80178	1.32546	3.45604	protein_coding	Tnfaip8l2	chr3	95139521	95142360
ENSMUSG00000013973	-1.209	4.191e-57	2.734e-56	down	1553	1805	1612	1496	683	854	708	697	1616.5	735.5	20.8642	20.4845	20.492	20.3873	11.1667	11.7113	11.8668	11.3634	20.557	11.5271	41.8976	41.5553	42.1203	42.6526	23.0086	24.1796	24.4054	23.4826	42.0564	23.7691	protein_coding	Dedd	chr1	171329145	171342331
ENSMUSG00000014158	2.516	1.247e-28	5.119e-28	up	34	22	47	33	180	199	266	197	34	210.5	0.226967	0.144827	0.377257	0.23637	1.33602	1.42432	2.18307	1.5953	0.246355	1.63468	0.455775	0.293798	0.775434	0.494516	2.75282	2.9407	4.48971	3.29672	0.504881	3.36999	protein_coding	Trpv4	chr5	114622152	114658421
ENSMUSG00000014164	5.59	5.606e-76	4.648e-75	up	4	10	10	0	355	389	348	323	6	353.75	0.00922	0.029398	0.033132	0	1.15597	1.21827	1.15553	1.072	0.0179375	1.15044	0.018516	0.059637	0.0681	0	2.38184	2.51527	2.37648	2.2153	0.0365632	2.37222	protein_coding	Klhl3	chr13	58000228	58113592
ENSMUSG00000014195	-1.012	1.731e-241	5.383e-240	down	8852	8662	7831	8123	4324	4431	4305	4375	8367	4358.75	104.998	98.8761	107.445	103.411	57.7972	56.1588	55.8775	60.1144	103.682	57.487	210.847	200.582	220.847	216.348	119.089	115.947	114.918	124.227	212.156	118.546	protein_coding	Dnajc7	chr11	100582818	100620188
ENSMUSG00000014198	1.937	0.0016	0.002706	up	3	5	0	4	15	15	13	17	3	15	0.019741	0.031306	0	0.029624	0.123165	0.115092	0.109062	0.144648	0.0201678	0.122992	0.039641	0.063507	0	0.061977	0.253778	0.237622	0.224299	0.298917	0.0412812	0.253654	protein_coding	Zfp385c	chr11	100627543	100692455
ENSMUSG00000014361	4.584	4.909e-20	1.654e-19	up	0	0	4	5	85	99	92	50	2.25	81.5	0	0	0.017748	0.025069	0.459989	0.514851	0.507792	0.276159	0.0107043	0.439698	0	0	0.036481	0.052448	0.947794	1.06298	1.04433	0.570686	0.0222322	0.906447	protein_coding	Mertk	chr2	128698956	128802894
ENSMUSG00000014470	-1.008	1.493e-40	7.62e-40	down	1429	1577	1483	1730	773	887	779	817	1554.75	814	17.8762	19.3385	20.3748	23.1641	10.3542	11.2983	10.4612	11.0922	20.1884	10.8015	35.8974	39.2304	41.8793	48.4622	21.3346	23.3268	21.5146	22.9221	41.3673	22.2745	protein_coding	Rnf166	chr8	122466147	122476064
ENSMUSG00000014543	2.395	1.624e-08	3.749e-08	up	9	1	12	7	39	51	42	48	7.25	45	0.148513	0.017091	0.236582	0.124945	0.756033	0.936274	0.827711	0.940582	0.131783	0.86515	0.29823	0.034672	0.486282	0.261399	1.55778	1.93306	1.70227	1.94372	0.270146	1.78421	protein_coding	Klra17	chr6	129831154	129876672
ENSMUSG00000014547	1.145	1.53e-36	7.274e-36	up	291	317	268	297	735	712	612	672	293.25	682.75	0.958311	1.03005	0.982618	1.05795	2.57296	2.43112	2.18856	2.4064	1.00723	2.39976	1.92439	2.08957	2.01972	2.21335	5.30151	5.01937	4.50101	4.97286	2.06176	4.94869	protein_coding	Wdfy2	chr14	62837678	62961509
ENSMUSG00000014550	-1.04	5.049e-76	4.19e-75	down	3385	3409	2903	2955	1609	1761	1652	1438	3163	1615	14.1519	13.9609	13.3364	13.3073	7.16924	7.52965	7.51816	6.49698	13.6891	7.17851	28.4185	28.3214	27.4123	27.8405	14.772	15.546	15.4619	13.4261	27.9982	14.8015	protein_coding	Rbsn	chr6	92186712	92214925
ENSMUSG00000014599	1.121	2.134e-06	4.42e-06	up	40	30	32	50	91	86	83	93	38	88.25	0.227403	0.154712	0.181749	0.279963	0.558303	0.458972	0.543844	0.528465	0.210957	0.522396	0.456648	0.313851	0.373576	0.585716	1.15037	0.94761	1.11847	1.09208	0.432448	1.07713	protein_coding	Csf1	chr3	107741048	107760469
ENSMUSG00000014602	4.402	1.262e-26	4.984e-26	up	0	8	3	4	130	107	89	92	3.75	104.5	0	0.020039	0.005939	0.011469	0.388927	0.291264	0.259641	0.264856	0.00936175	0.301172	0	0.040652	0.012208	0.023994	0.801372	0.601354	0.53398	0.547329	0.0192135	0.621009	protein_coding	Kif1a	chr1	93015464	93101951
ENSMUSG00000014747	1.968	1.936e-06	4.019e-06	up	10	24	8	4	33	59	52	56	11.5	50	0.164277	0.295225	0.108789	0.045769	0.43735	0.760813	0.705051	0.757197	0.153515	0.665103	0.329886	0.598898	0.223611	0.095755	0.901146	1.5708	1.45001	1.56476	0.312038	1.37168	protein_coding	Ankrd53	chr6	83762644	83768326
ENSMUSG00000014771	-1.391	2.088e-64	1.501e-63	down	921	1003	822	943	373	418	338	347	922.25	369	18.2722	19.2096	17.873	20.2904	7.90903	8.55512	7.23277	7.42378	18.9113	7.78017	36.6926	38.969	36.737	42.45	16.2963	17.6632	14.875	15.3413	38.7121	16.044	protein_coding	Pdcd2	chr17	15519208	15527301
ENSMUSG00000014773	4.578	2.72e-170	5.192e-169	up	31	27	25	27	736	776	632	715	27.5	714.75	0.237647	0.176328	0.20383	0.188424	5.1032	5.29491	4.6724	5.30035	0.201557	5.09272	0.477219	0.357701	0.418961	0.394205	10.515	10.9321	9.6093	10.9533	0.412021	10.5024	protein_coding	Dll1	chr17	15367354	15376872
ENSMUSG00000014778	1.172	3.005e-54	1.883e-53	up	626	642	536	695	1403	1423	1519	1577	624.75	1480.5	3.9469	4.34054	4.00079	4.79424	9.05001	8.52403	9.56889	10.1382	4.27062	9.32028	7.92579	8.8053	8.22343	10.0301	18.6473	17.599	19.6795	20.9507	8.74616	19.2191	protein_coding	Fhod1	chr8	105329163	105347953
ENSMUSG00000014786	1.484	4.799e-92	4.761e-91	up	555	543	408	480	1509	1423	1422	1479	496.5	1458.25	3.25826	3.12656	2.64916	3.05139	9.29553	8.53822	9.01521	9.32463	3.02134	9.0434	6.54293	6.34259	5.44523	6.38388	19.1532	17.6283	18.5407	19.2695	6.17866	18.6479	protein_coding	Slc9a5	chr8	105348843	105369881
ENSMUSG00000014813	4.195	5.384e-06	1.091e-05	up	0	0	0	0	8	18	12	35	0	18.25	0	0	0	0	0.044039	0.094979	0.064835	0.197792	0	0.100411	0	0	0	0	0.090742	0.196097	0.13334	0.40874	0	0.20723	protein_coding	Stc1	chr14	69029238	69041804
ENSMUSG00000014905	1.045	5.446e-161	9.72e-160	up	3211	3251	2747	2992	6784	6821	6549	6288	3050.25	6610.5	28.8016	28.6117	27.3536	28.9407	65.4086	63.3875	64.0941	62.1096	28.4269	63.7499	57.8368	58.0422	56.224	60.5474	134.772	130.872	131.816	128.35	58.1626	131.453	protein_coding	Dnajb9	chr12	44205559	44210326
ENSMUSG00000015053	1.203	1.581e-14	4.567e-14	up	106	101	81	121	209	256	285	245	102.25	248.75	0.775365	0.624762	0.583879	0.828555	1.44149	1.71962	2.02363	1.76818	0.70314	1.73823	1.55702	1.2674	1.20013	1.73344	2.97016	3.55039	4.16181	3.65397	1.4395	3.58408	protein_coding	Gata2	chr6	88193891	88207032
ENSMUSG00000015083	1.215	3.321e-21	1.153e-20	up	156	132	135	113	301	327	344	341	134	328.25	3.51872	2.90338	3.38674	2.87794	6.77803	7.17167	8.0505	8.15584	3.1717	7.53901	7.06597	5.88985	6.96128	6.021	13.9659	14.8069	16.5567	16.8542	6.48452	15.5459	protein_coding	C8g	chr2	25498651	25501719
ENSMUSG00000015085	5.514	1.007e-35	4.727e-35	up	4	5	0	0	142	155	156	166	2.25	154.75	0.044664	0.049946	0	0	1.71077	1.81251	1.9619	2.05702	0.0236525	1.88555	0.08969	0.10132	0	0	3.52499	3.74217	4.03487	4.25087	0.0477525	3.88822	protein_coding	Entpd2	chr2	25395874	25401321
ENSMUSG00000015087	-1.175	1.162e-192	2.6e-191	down	5568	5743	4979	5169	2557	2629	2433	2365	5364.75	2496	42.6565	42.7251	40.653	40.6194	20.7994	21.3582	19.9135	20.4097	41.6635	20.6202	85.6589	86.6728	83.5602	84.9807	42.8565	44.0968	40.9542	42.1769	85.2181	42.5211	protein_coding	Rabl6	chr2	25583018	25608521
ENSMUSG00000015094	4.344	1.05e-35	4.922e-35	up	2	5	2	17	172	139	168	158	6.5	159.25	0.046054	0.067509	0.051847	0.340262	3.04625	2.50274	3.08135	2.70933	0.126418	2.83492	0.092481	0.13695	0.106569	0.711871	6.2767	5.16725	6.33712	5.59887	0.261968	5.84498	protein_coding	Npdc1	chr2	25399351	25409494
ENSMUSG00000015133	-2.355	0	0	down	3981	4479	3692	4123	773	893	851	822	4068.75	834.75	12.2934	13.4755	12.2388	13.5382	2.51861	2.76685	2.82708	2.82844	12.8865	2.73525	24.6866	27.3366	25.1563	28.3235	5.18952	5.71254	5.8142	5.84501	26.3757	5.64032	protein_coding	Lrrk1	chr7	66226912	66388350
ENSMUSG00000015143	1.393	6.645e-15	1.941e-14	up	82	157	112	174	392	387	358	322	131.25	364.75	0.511048	0.958413	0.76789	1.1657	2.51953	2.6167	2.65236	2.14815	0.850762	2.48418	1.02624	1.94425	1.57836	2.43878	5.1914	5.40252	5.45486	4.43918	1.74691	5.12199	protein_coding	Actn1	chr12	80167547	80260371
ENSMUSG00000015189	-2.243	2.958e-152	4.942e-151	down	1406	1212	1179	1149	241	289	275	290	1236.5	273.75	7.89791	6.69252	7.30419	6.92905	1.40911	1.66261	1.67247	1.73039	7.20592	1.61864	15.8599	13.5765	15.0134	14.4964	2.90342	3.43268	3.43961	3.57588	14.7366	3.3379	protein_coding	Casd1	chr6	4600839	4643355
ENSMUSG00000015222	2.996	1.57e-21	5.518e-21	up	15	18	10	4	81	116	117	108	11.75	105.5	0.054165	0.063394	0.04142	0.015448	0.355961	0.498691	0.509728	0.461757	0.0436067	0.456534	0.108768	0.128601	0.085136	0.032317	0.733447	1.02961	1.04831	0.954226	0.0887055	0.941399	protein_coding	Map2	chr1	66175273	66442583
ENSMUSG00000015291	1.348	1.14e-277	4.103e-276	up	4432	4594	3835	3855	11135	11382	10982	11166	4179	11166.2	34.0103	32.9853	30.9545	29.8009	87.0252	87.4123	87.4827	91.0142	31.9378	88.2336	68.2964	66.9146	63.6255	62.3472	179.313	180.474	179.918	188.082	65.2959	181.947	protein_coding	Gdi1	chrX	74304998	74311862
ENSMUSG00000015314	2.422	9.776e-28	3.945e-27	up	34	30	25	28	129	179	165	204	29.25	169.25	0.124457	0.161747	0.116652	0.117647	0.697928	0.902982	1.00112	1.32382	0.130126	0.981464	0.249924	0.328122	0.239771	0.246132	1.43806	1.86433	2.05892	2.7357	0.265987	2.02425	protein_coding	Slamf6	chr1	171917515	171953170
ENSMUSG00000015316	3.226	9.837e-07	2.076e-06	up	0	0	0	7	23	39	22	21	1.75	26.25	0	0	0	0.043332	0.18013	0.308298	0.173513	0.17671	0.010833	0.209663	0	0	0	0.090656	0.371152	0.636522	0.356848	0.365173	0.022664	0.432424	protein_coding	Slamf1	chr1	171767127	171801184
ENSMUSG00000015337	1.669	4.369e-08	9.874e-08	up	19	15	24	42	81	99	68	98	25	86.5	0.392597	0.301205	0.5492	0.923131	1.76258	2.07247	1.52166	2.18802	0.541533	1.88618	0.788378	0.611029	1.12885	1.9313	3.63173	4.27889	3.12946	4.52157	1.11489	3.89041	protein_coding	Endog	chr2	30171493	30174069
ENSMUSG00000015340	-3.933	0	0	down	6150	5950	5285	5224	363	383	402	403	5652.25	387.75	28.6488	27.4072	27.1588	26.1543	1.77553	1.80587	2.13921	2.01304	27.3423	1.93341	57.5299	55.5987	55.8236	54.7179	3.65843	3.72846	4.39952	4.15997	55.9175	3.98659	protein_coding	Cybb	chrX	9435252	9487771
ENSMUSG00000015354	2.027	4.79e-08	1.08e-07	up	11	13	9	7	49	44	57	34	10	46	0.052711	0.059057	0.105968	0.033516	0.253946	0.29086	0.338205	0.244941	0.062813	0.281988	0.10585	0.119804	0.217812	0.07012	0.523249	0.60052	0.695554	0.506173	0.128396	0.581374	protein_coding	Pcolce2	chr9	95637601	95698096
ENSMUSG00000015355	-1.009	1.474e-47	8.33e-47	down	1708	1567	1421	1534	903	851	747	749	1557.5	812.5	33.7253	28.5836	31.0274	31.0135	17.7222	16.0958	15.8604	15.0028	31.0875	16.1703	67.7241	57.9852	63.7753	64.8841	36.5161	33.232	32.6186	31.0035	63.5922	33.3426	protein_coding	Cd48	chr1	171682009	171705258
ENSMUSG00000015468	3.307	1.088e-19	3.627e-19	up	11	6	4	5	86	69	82	70	6.5	76.75	0.034096	0.015793	0.014789	0.026177	0.524133	0.234236	0.344695	0.370905	0.0227138	0.368492	0.068469	0.032037	0.030397	0.054766	1.07996	0.483613	0.708904	0.766481	0.0464173	0.759739	protein_coding	Notch4	chr17	34564268	34588503
ENSMUSG00000015474	2.011	0.0004447	0.0007883	up	3	3	2	5	15	15	19	19	3.25	17	0.030028	0.037664	0.023215	0.055822	0.182286	0.187115	0.253056	0.287102	0.0366822	0.22739	0.060301	0.076407	0.047718	0.116786	0.375594	0.386323	0.520435	0.593301	0.075303	0.468913	protein_coding	Ppt2	chr17	34616662	34628510
ENSMUSG00000015476	3.274	0.000321	0.0005763	up	0	0	0	1	3	16	15	13	0.25	11.75	0	0	0	0.002605	0.06892	0.184421	0.180488	0.148803	0.00065125	0.145658	0	0	0	0.005449	0.142007	0.380761	0.371193	0.307504	0.00136225	0.300366	protein_coding	Prrt1	chr17	34629533	34633126
ENSMUSG00000015484	3.592	1.132e-12	3.071e-12	up	6	6	0	0	59	45	37	56	3	49.25	0.029998	0.033442	0	0	0.349694	0.259528	0.222516	0.342514	0.01586	0.293563	0.06024	0.067841	0	0	0.720533	0.535831	0.457628	0.70781	0.0320203	0.605451	protein_coding	Fam163a	chr1	156075966	156205026
ENSMUSG00000015533	4.204	6.09e-12	1.61e-11	up	0	0	5	0	40	57	30	45	1.25	43	0	0	0.013713	0	0.130804	0.179086	0.098253	0.149538	0.00342825	0.13942	0	0	0.028186	0	0.269518	0.369746	0.202067	0.309023	0.0070465	0.287589	protein_coding	Itga2	chr13	114833081	114932100
ENSMUSG00000015568	2.244	2.531e-11	6.542e-11	up	16	12	16	11	57	67	58	108	13.75	72.5	0.074604	0.051917	0.083973	0.06709	0.311732	0.358318	0.327258	0.621574	0.069396	0.40472	0.149814	0.10532	0.172603	0.14036	0.642314	0.739795	0.673042	1.28449	0.142024	0.834911	protein_coding	Lpl	chr8	68880491	68907448
ENSMUSG00000015599	-1.224	1.465e-23	5.4e-23	down	346	373	299	296	146	145	135	162	328.5	147	0.914655	0.984157	0.892243	0.847125	0.40371	0.396453	0.398589	0.471105	0.909545	0.417464	1.83673	1.99648	1.83396	1.77229	0.831833	0.818531	0.819741	0.973545	1.85986	0.860912	protein_coding	Ttbk1	chr17	46442448	46487675
ENSMUSG00000015647	1.721	1.132e-128	1.583e-127	up	412	457	458	433	1528	1487	1514	1588	440	1529.25	0.840565	0.970872	0.979101	0.943257	3.22609	3.09299	3.30278	3.40801	0.933449	3.25746	1.68794	1.96953	2.01249	1.97341	6.64725	6.3859	6.79251	7.0427	1.91084	6.71709	protein_coding	Lama5	chr2	180176373	180225859
ENSMUSG00000015656	2.853	1.441e-207	3.588e-206	up	26973	24966	20517	18898	172912	177491	169530	171490	22838.5	172856	234.218	215.168	199.471	177.23	1615.33	1596.15	1617.64	1635.38	206.522	1616.13	470.335	436.492	410.003	370.786	3328.33	3295.47	3326.85	3379.53	421.904	3332.55	protein_coding	Hspa8	chr9	40800984	40810087
ENSMUSG00000015659	1.012	1.778e-40	9.066e-40	up	510	482	402	446	907	1041	945	1009	460	975.5	3.11147	3.02199	3.01914	2.84638	6.80092	7.26321	6.27237	7.17014	2.99974	6.87666	6.24816	6.13046	6.20569	5.95496	14.0131	14.9959	12.8998	14.8172	6.13482	14.1815	protein_coding	Serac1	chr17	6042196	6079741
ENSMUSG00000015709	1.308	1.794e-08	4.132e-08	up	87	76	40	34	155	161	151	151	59.25	154.5	0.30423	0.262065	0.15515	0.128012	0.606107	0.667096	0.626602	0.572538	0.212364	0.618086	0.610927	0.53163	0.318903	0.267817	1.24886	1.37731	1.28868	1.18316	0.432319	1.2745	protein_coding	Arnt2	chr7	84246278	84410176
ENSMUSG00000015714	-1.626	0	0	down	16141	15791	14117	14321	5066	5356	5107	5018	15092.5	5136.75	166.764	160.174	162.218	159.382	55.7638	57.5753	57.9569	57.4537	162.135	57.1874	334.88	324.931	333.431	333.446	114.9	118.872	119.195	118.729	331.672	117.924	protein_coding	Cers2	chr3	95314791	95323599
ENSMUSG00000015829	2.358	3.316e-05	6.385e-05	up	2	0	3	14	33	27	25	36	4.75	30.25	0.003577	0	0.005991	0.026904	0.061126	0.048537	0.048088	0.069631	0.009118	0.0568455	0.007184	0	0.012314	0.056287	0.125947	0.100212	0.098899	0.143893	0.0189463	0.117238	protein_coding	Tnr	chr1	159523769	159931729
ENSMUSG00000015850	5.63	1.642e-47	9.266e-47	up	3	0	2	8	206	237	192	247	3.25	220.5	0.014663	0	0.010787	0.045188	1.22265	1.33668	1.15436	1.48805	0.0176595	1.30043	0.029444	0	0.022173	0.094539	2.51924	2.75976	2.37407	3.07507	0.036539	2.68203	protein_coding	Adamtsl4	chr3	95676201	95687917
ENSMUSG00000015880	-2.357	1.309e-296	5.182e-295	down	3686	3246	2953	2981	679	678	673	603	3216.5	658.25	21.8961	19.0076	19.424	19.0171	4.34882	4.17996	4.38685	3.92492	19.8362	4.21013	43.9697	38.5592	39.9251	39.786	8.9606	8.63008	9.02202	8.1109	40.56	8.6809	protein_coding	Ncapg	chr5	45669919	45700546
ENSMUSG00000015890	3.56	9.296e-49	5.361e-48	up	10	15	13	24	207	226	197	186	15.5	204	0.090273	0.125478	0.127225	0.228149	1.98505	2.08997	1.93665	1.81793	0.142781	1.9574	0.181278	0.254546	0.261505	0.477316	4.09013	4.31502	3.98293	3.75678	0.293661	4.03622	protein_coding	Amdhd1	chr10	93523338	93540033
ENSMUSG00000015942	-1.907	5.049e-41	2.594e-40	down	654	750	506	612	201	155	128	217	630.5	175.25	4.51921	5.1016	3.83336	4.41074	1.45499	1.2941	1.02209	1.9629	4.46623	1.43352	9.07506	10.3492	7.87928	9.22781	2.99795	2.67184	2.10203	4.05637	9.13283	2.95705	protein_coding	Gtf2ird2	chr5	134184019	134224355
ENSMUSG00000015944	3.026	0	0	up	376	441	343	378	3229	3439	3203	3325	384.5	3299	1.12561	1.2964	1.1327	1.21394	10.2187	10.5417	10.4049	10.7411	1.19216	10.4766	2.26034	2.6299	2.32821	2.5397	21.0553	21.7647	21.3989	22.1965	2.43954	21.6038	protein_coding	Castor2	chr5	134099711	134144343
ENSMUSG00000015947	1.185	0.002205	0.003687	up	12	10	10	15	28	28	26	36	11.75	29.5	0.101615	0.075271	0.090858	0.13607	0.25149	0.237889	0.267346	0.3305	0.100954	0.271806	0.204054	0.152696	0.186755	0.284674	0.518188	0.491155	0.549825	0.682982	0.207045	0.560538	protein_coding	Fcgr1	chr3	96282909	96293969
ENSMUSG00000015950	-1.246	0.0001012	0.0001885	down	56	52	46	52	25	23	10	31	51.5	22.25	0.520856	0.397362	0.438352	0.45124	0.197638	0.166236	0.082387	0.250968	0.451952	0.174307	1.04594	0.806096	0.901011	0.944049	0.407226	0.343218	0.169439	0.518629	0.924273	0.359628	protein_coding	Ncf1	chr5	134220053	134229625
ENSMUSG00000015957	2.55	1.767e-10	4.424e-10	up	6	8	7	6	54	53	33	47	6.75	46.75	0.037989	0.046731	0.058271	0.040952	0.534765	0.573217	0.338779	0.507272	0.0459857	0.488508	0.076287	0.094798	0.119774	0.085676	1.10187	1.18348	0.696734	1.04828	0.0941338	1.00759	protein_coding	Wnt11	chr7	98835112	98855195
ENSMUSG00000015968	3.848	1.521e-23	5.605e-23	up	8	6	2	4	82	84	79	113	5	89.5	0.016805	0.013322	0.02816	0.008338	0.225085	0.296575	0.278948	0.343194	0.0166563	0.28595	0.033746	0.027026	0.057882	0.017445	0.463778	0.612318	0.573687	0.709216	0.0340247	0.58975	protein_coding	Cacna1d	chr14	30039939	30491455
ENSMUSG00000016024	4.444	1.137e-15	3.41e-15	up	0	12	18	15	239	324	301	270	11.25	283.5	0	0.098202	0.170624	0.136017	2.26378	3.13452	2.97607	2.66502	0.101211	2.75985	0	0.199213	0.35071	0.284563	4.66445	6.47164	6.12061	5.5073	0.208621	5.691	protein_coding	Lbp	chr2	158306493	158332852
ENSMUSG00000016028	2.454	5.498e-18	1.75e-17	up	18	33	12	15	135	89	117	124	19.5	116.25	0.033378	0.101812	0.032717	0.029423	0.459642	0.180115	0.306066	0.411306	0.0493325	0.339282	0.067027	0.206537	0.067249	0.061556	0.94708	0.371871	0.629459	0.849969	0.100592	0.699595	protein_coding	Celsr1	chr15	85898929	86034203
ENSMUSG00000016087	-2.173	1.287e-242	4.009e-241	down	3218	3027	2869	3076	763	711	606	759	3047.5	709.75	21.3128	19.741	21.0844	21.9618	5.42356	4.85096	4.34252	5.45641	21.025	5.01836	42.7983	40.0469	43.3379	45.9468	11.1751	10.0155	8.93086	11.2758	43.0325	10.3493	protein_coding	Fli1	chr9	32422204	32542861
ENSMUSG00000016128	3.214	0.0001064	0.0001978	up	0	0	2	0	18	18	6	13	0.5	13.75	0	0	0.006427	0	0.071612	0.085671	0.022936	0.054613	0.00160675	0.058708	0	0	0.01321	0	0.147554	0.176879	0.047171	0.112858	0.0033025	0.121116	protein_coding	Stard13	chr5	151037510	151233836
ENSMUSG00000016150	3.927	1.208e-05	2.395e-05	up	0	0	0	0	10	16	16	18	0	15	0	0	0	0	0.018075	0.0265	0.028359	0.033059	0	0.0264983	0	0	0	0	0.037243	0.054714	0.058323	0.068317	0	0.0546493	protein_coding	Tenm1	chrX	42527866	43429126
ENSMUSG00000016179	2.544	0.00507	0.008188	up	0	0	0	2	4	13	6	10	0.5	8.25	0	0	0	0.037905	0.035858	0.110544	0.049705	0.299691	0.00947625	0.12395	0	0	0	0.079303	0.073884	0.228233	0.102223	0.619317	0.0198257	0.255914	protein_coding	Camk1g	chr1	193346346	193370298
ENSMUSG00000016181	-1.052	2.429e-85	2.247e-84	down	2551	2310	2169	2276	1203	1176	1119	1217	2326.5	1178.75	12.7455	11.6694	12.1851	12.3351	6.11197	6.13796	6.11616	6.58115	12.2338	6.23681	25.5944	23.6728	25.0458	25.8065	12.5935	12.6726	12.5785	13.6	25.0299	12.8612	protein_coding	Utp25	chr1	193091104	193130272
ENSMUSG00000016194	1.181	8.21e-09	1.916e-08	up	118	156	86	65	225	278	207	302	106.25	253	1.90051	2.4381	1.52684	1.08124	3.79436	4.48062	3.6091	5.08457	1.73667	4.24216	3.81642	4.94597	3.13834	2.26208	7.81816	9.25084	7.4225	10.5073	3.5407	8.74971	protein_coding	Hsd11b1	chr1	193221634	193264075
ENSMUSG00000016206	-1.868	1.942e-46	1.081e-45	down	1294	1247	733	1145	327	353	331	252	1104.75	315.75	19.7667	18.7546	12.4073	18.8515	5.28903	5.5095	5.47394	4.15378	17.445	5.10656	39.6937	38.0458	25.5025	39.4397	10.8979	11.3751	11.2577	8.58385	35.6704	10.5286	protein_coding	H2-M3	chr17	37270220	37274484
ENSMUSG00000016255	-1.912	0.02869	0.04238	down	6	5	10	7	0	0	0	5	7	1.25	0.093557	0.070994	0.163147	0.112869	0	0	0	0.073084	0.110142	0.018271	0.187872	0.14402	0.33534	0.236136	0	0	0	0.151029	0.225842	0.0377572	protein_coding	Tubb1	chr2	174450695	174457882
ENSMUSG00000016262	1.246	0.00869	0.01367	up	8	14	3	7	19	21	23	22	8	21.25	0.04941	0.085471	0.057615	0.042422	0.167319	0.13887	0.197641	0.150385	0.0587295	0.163554	0.099221	0.173388	0.118426	0.088752	0.344755	0.286715	0.406469	0.310772	0.119947	0.337178	protein_coding	Sertad4	chr1	192844488	192855756
ENSMUSG00000016319	-1.687	0	0	down	17239	16784	14875	14521	5247	5382	5127	4934	15854.8	5172.5	307.014	293.952	293.801	278.265	99.2663	97.8198	99.4018	94.9497	293.258	97.8594	616.517	596.316	603.893	582.163	204.535	201.962	204.43	196.215	599.722	201.786	protein_coding	Slc25a5	chrX	36795651	36798807
ENSMUSG00000016346	4.796	8.612e-09	2.009e-08	up	0	0	0	0	24	36	32	21	0	28.25	0	0	0	0	0.092656	0.122379	0.109915	0.083897	0	0.102212	0	0	0	0	0.190914	0.252666	0.226052	0.173375	0	0.210752	protein_coding	Kcnq2	chr2	181075579	181135300
ENSMUSG00000016349	4.223	2.854e-13	7.898e-13	up	0	0	6	0	37	54	57	46	1.5	48.5	0	0	0.070002	0	0.41044	0.578936	0.644939	0.518941	0.0175005	0.538314	0	0	0.143885	0	0.845698	1.19529	1.32639	1.0724	0.0359713	1.10994	protein_coding	Eef1a2	chr2	181147653	181157014
ENSMUSG00000016382	2.077	2.676e-06	5.514e-06	up	15	19	6	3	29	47	77	49	10.75	50.5	0.101299	0.126226	0.044948	0.018898	0.207543	0.321839	0.565303	0.350089	0.0728427	0.361194	0.20342	0.256065	0.092388	0.039537	0.427635	0.66448	1.16261	0.723465	0.147852	0.744547	protein_coding	Pls3	chrX	75785654	75875182
ENSMUSG00000016427	1.332	4.613e-116	5.737e-115	up	1092	953	871	874	2509	2626	2467	2425	947.5	2506.75	57.2329	49.1929	50.6153	49.3659	139.473	140.639	140.171	137.655	51.6018	139.485	114.93	99.7934	104.037	103.28	287.38	290.369	288.277	284.466	105.51	287.623	protein_coding	Ndufa1	chrX	37187588	37191163
ENSMUSG00000016458	2.539	0.00608	0.009731	up	0	0	2	0	9	10	12	2	0.5	8.25	0	0	0.010778	0	0.063033	0.073593	0.090272	0.014503	0.0026945	0.0603503	0	0	0.022153	0	0.129878	0.151942	0.185653	0.029971	0.00553825	0.124361	protein_coding	Wt1	chr2	105126529	105173616
ENSMUSG00000016477	-1.408	9.528e-285	3.548e-283	down	7445	8252	7123	7367	3033	2959	2969	2993	7546.75	2988.5	34.3837	36.9055	34.4901	36.266	15.0706	14.153	14.9612	14.7377	35.5113	14.7306	69.0462	74.8671	70.8926	75.873	31.0524	29.2208	30.7692	30.4557	72.6697	30.3745	protein_coding	E2f3	chr13	29906575	29986063
ENSMUSG00000016481	-2.271	0	0	down	5611	5603	4724	4905	1238	1204	1054	1034	5210.75	1132.5	64.8721	66.8305	61.711	65.1857	14.9789	15.5562	14.5484	14.4427	64.6498	14.8815	130.27	135.573	126.844	136.376	30.8636	32.1178	29.9203	29.8461	132.266	30.6869	protein_coding	Cr1l	chr1	195097382	195131586
ENSMUSG00000016493	-1.673	1.012e-47	5.74e-47	down	593	595	508	571	145	195	224	180	566.75	186	2.66739	2.21685	2.19899	2.31019	0.657674	0.701221	1.11643	0.713942	2.34835	0.797318	5.3564	4.49713	4.51991	4.83319	1.35512	1.44776	2.29606	1.47537	4.80166	1.64358	protein_coding	Cd46	chr1	195036826	195092249
ENSMUSG00000016496	-1.765	5.495e-263	1.866e-261	down	9738	9169	7813	8183	2872	2701	2489	2713	8725.75	2693.75	59.073	54.7711	52.5582	53.5112	18.4734	16.7338	16.3593	17.814	54.9784	17.3451	118.625	111.11	108.031	111.952	38.064	34.5492	33.6446	36.8128	112.429	35.7676	protein_coding	Cd274	chr19	29367455	29388095
ENSMUSG00000016520	-1.036	2.859e-39	1.43e-38	down	1130	1242	1050	950	578	601	517	542	1093	559.5	5.44673	5.89664	5.61121	4.93665	2.95329	2.95595	2.70089	2.8268	5.47281	2.85923	10.9376	11.962	11.5336	10.3281	6.08517	6.10295	5.55466	5.84162	11.1903	5.8961	protein_coding	Lnx2	chr5	147016655	147076586
ENSMUSG00000016529	-6.469	1.285e-111	1.541e-110	down	2734	2520	1674	1704	26	38	19	15	2158	24.5	45.8478	41.6118	31.1208	30.8093	0.460985	0.642515	0.340786	0.261465	37.3474	0.426438	92.0673	84.4143	63.9672	64.4568	0.949845	1.32656	0.700864	0.540321	76.2264	0.879397	protein_coding	Il10	chr1	131019845	131024974
ENSMUSG00000016559	1.66	0	0	up	48177	48500	42929	45612	160749	149579	157253	147268	46304.5	153712	541.564	542.904	536.28	550.898	2120.1	1898.37	2091.91	2005.16	542.912	2028.89	1087.52	1101.34	1102.3	1152.55	4368.4	3919.45	4302.24	4143.7	1110.93	4183.45	protein_coding	H3f3b	chr11	116021912	116027962
ENSMUSG00000016626	3.763	5.282e-05	0.0001001	up	0	0	0	0	20	9	16	8	0	13.25	0	0	0	0	0.19526	0.058811	0.112762	0.057672	0	0.106126	0	0	0	0	0.402326	0.121424	0.231906	0.11918	0	0.218709	protein_coding	Nlrp14	chr7	107166990	107198102
ENSMUSG00000016758	2.883	0.004269	0.006949	up	0	0	0	0	8	6	7	6	0	6.75	0	0	0	0	0.127748	0.121519	0.119158	0.11311	0	0.120384	0	0	0	0	0.26322	0.250891	0.245062	0.233743	0	0.248229	protein_coding	Bik	chr15	83526862	83544634
ENSMUSG00000016763	3.147	1.416e-06	2.961e-06	up	0	3	0	4	19	14	27	38	1.75	24.5	0	0.00741	0	0.012492	0.078095	0.057233	0.109636	0.148589	0.0049755	0.0983882	0	0.015032	0	0.026134	0.160912	0.118165	0.225478	0.307063	0.0102915	0.202904	protein_coding	Scube1	chr15	83604999	83725021
ENSMUSG00000016831	1.029	5.332e-150	8.748e-149	up	2277	2430	2151	2151	4752	4956	4932	4687	2252.25	4831.75	9.52933	9.92374	10.003	9.74424	21.009	21.046	22.3583	21.2746	9.80007	21.422	19.1359	20.1315	20.5606	20.3861	43.2884	43.4523	45.9822	43.9643	20.0535	44.1718	protein_coding	Tox4	chr14	52279146	52296401
ENSMUSG00000016918	1.586	4.541e-05	8.662e-05	up	9	18	12	33	44	40	77	75	18	59	0.035116	0.065862	0.050553	0.133947	0.186618	0.158589	0.440831	0.320294	0.0713695	0.276583	0.070516	0.133608	0.103909	0.280232	0.384522	0.327429	0.906616	0.661892	0.147066	0.570115	protein_coding	Sulf1	chr1	12692277	12861192
ENSMUSG00000016942	3.393	3.905e-08	8.847e-08	up	0	0	2	5	37	19	36	26	1.75	29.5	0	0	0.013436	0.029681	0.264952	0.129618	0.255091	0.253824	0.0107793	0.225871	0	0	0.027617	0.062097	0.545925	0.267613	0.52462	0.52453	0.0224285	0.465672	protein_coding	Tmprss6	chr15	78439667	78468634
ENSMUSG00000016982	4.71	1.812e-08	4.171e-08	up	0	0	0	0	22	24	35	25	0	26.5	0	0	0	0	0.252304	0.257836	0.402565	0.284297	0	0.29925	0	0	0	0	0.519866	0.532338	0.827918	0.587504	0	0.616907	protein_coding	Pom121l2	chr13	21981194	21988734
ENSMUSG00000016995	2.864	2.165e-05	4.228e-05	up	0	0	0	9	33	20	18	25	2.25	24	0	0	0	0.085446	0.263048	0.13417	0.107925	0.196139	0.0213615	0.17532	0	0	0	0.178763	0.542001	0.277012	0.22196	0.405325	0.0446908	0.361575	protein_coding	Matn4	chr2	164389393	164405160
ENSMUSG00000017002	5.039	0	0	up	98	126	77	75	3248	3466	3011	3382	94	3276.75	2.43702	3.09042	2.13953	2.0021	86.5369	88.9516	81.9071	91.9789	2.41727	87.3436	4.8938	6.26928	4.39769	4.18864	178.307	183.653	168.451	190.076	4.93735	180.121	protein_coding	Slpi	chr2	164354070	164389095
ENSMUSG00000017003	2.833	0.005336	0.008597	up	0	0	0	0	7	8	5	6	0	6.5	0	0	0	0	0.128065	0.149509	0.087444	0.103779	0	0.117199	0	0	0	0	0.263875	0.308682	0.179838	0.214461	0	0.241714	protein_coding	Svs3a	chr2	164289268	164291500
ENSMUSG00000017007	2.355	9.324e-26	3.616e-25	up	27	30	47	34	150	202	232	180	34.5	191	0.118606	0.13963	0.341612	0.169724	0.727619	1.00265	1.21373	1.02288	0.192393	0.991718	0.238174	0.283255	0.702167	0.355085	1.49924	2.0701	2.49616	2.11379	0.39467	2.04482	protein_coding	Rbpjl	chr2	164403141	164415448
ENSMUSG00000017057	-1.481	5.658e-177	1.133e-175	down	4229	4240	3819	3734	1490	1519	1383	1634	4005.5	1506.5	25.0293	24.7094	25.0641	23.8219	9.35168	9.18227	8.87044	10.4666	24.6562	9.46775	50.2614	50.126	51.5181	49.8384	19.2689	18.958	18.243	21.6294	50.436	19.5248	protein_coding	Il13ra1	chrX	36112110	36171259
ENSMUSG00000017132	-2.105	0	0	down	5234	5738	5246	5765	1387	1316	1365	1304	5495.75	1343	37.0462	39.9291	40.8978	44.01	10.4392	9.48506	10.4601	9.94446	40.4708	10.0822	74.3928	81.0008	84.0635	92.0742	21.5096	19.5832	21.5123	20.5504	82.8828	20.7889	protein_coding	Cyth1	chr11	118132019	118248592
ENSMUSG00000017146	-1.923	4.933e-283	1.826e-281	down	3293	3126	2991	3285	910	885	830	893	3173.75	879.5	11.1359	10.4711	11.3413	12.1009	3.30982	3.07943	3.06448	3.34512	11.2623	3.19971	22.362	21.2418	23.3114	25.3166	6.81977	6.35791	6.30243	6.91274	23.0579	6.59821	protein_coding	Brca1	chr11	101488764	101551955
ENSMUSG00000017204	4.16	4.79e-25	1.829e-24	up	8	6	0	2	93	91	97	89	4	92.5	0.0597	0.040586	0	0.017378	0.790511	0.743726	0.839376	0.775301	0.029416	0.787228	0.119884	0.082333	0	0.036356	1.62882	1.53552	1.72627	1.60217	0.0596433	1.6232	protein_coding	Gsdma	chr11	98664351	98677708
ENSMUSG00000017211	5.312	6.043e-11	1.542e-10	up	0	0	0	0	37	39	58	29	0	40.75	0	0	0	0	0.509414	0.515716	0.824351	0.399325	0	0.562202	0	0	0	0	1.04963	1.06476	1.69537	0.825211	0	1.15874	protein_coding	Gsdma2	chr11	98646759	98657964
ENSMUSG00000017221	1.353	3.799e-221	1.043e-219	up	5189	5872	5460	5250	14990	14727	14559	14241	5442.75	14629.2	52.0963	58.3008	61.1596	56.3545	159.318	149.576	156.331	154.986	56.9778	155.053	104.615	118.27	125.711	117.9	328.269	308.819	321.512	320.281	116.624	319.72	protein_coding	Psmd3	chr11	98682554	98695979
ENSMUSG00000017264	-1.084	1.489e-56	9.609e-56	down	2998	3620	3474	3656	1712	1760	1737	1625	3437	1708.5	24.3034	28.8163	31.2923	31.7207	14.7052	15.5652	15.7927	14.7632	29.0332	15.2066	48.8037	58.4572	64.3197	66.3635	30.2996	32.1365	32.4794	30.5083	59.486	31.3559	protein_coding	Exosc10	chr4	148558429	148582401
ENSMUSG00000017300	3.011	0.0003512	0.0006282	up	0	0	0	2	16	13	12	6	0.5	11.75	0	0	0	0.066689	0.505063	0.395822	0.383147	0.282821	0.0166722	0.391713	0	0	0	0.139522	1.04067	0.817229	0.787984	0.584455	0.0348805	0.807584	protein_coding	Tnnc2	chr2	164777161	164779967
ENSMUSG00000017309	5.052	6.28e-32	2.747e-31	up	3	4	2	2	162	114	122	120	2.75	129.5	0.018411	0.024401	0.014126	0.015692	1.4857	1.03841	1.18665	1.10624	0.0181575	1.20425	0.03697	0.0495	0.029036	0.03283	3.06125	2.14393	2.44048	2.28606	0.037084	2.48293	protein_coding	Cd300lg	chr11	102041509	102055620
ENSMUSG00000017311	3.902	2.262e-05	4.411e-05	up	0	0	0	0	8	21	20	10	0	14.75	0	0	0	0	0.484141	0.820489	0.754679	0.421098	0	0.620102	0	0	0	0	0.997557	1.69401	1.55208	0.870206	0	1.27846	protein_coding	Pyy	chr11	102106676	102107832
ENSMUSG00000017314	2.168	1.268e-101	1.382e-100	up	292	367	304	443	1616	1803	1578	1672	351.5	1667.25	1.68169	2.07121	1.82691	2.56115	9.47367	10.3795	9.96978	10.5362	2.03524	10.0898	3.37701	4.20169	3.75512	5.35824	19.5202	21.4298	20.5039	21.7731	4.17301	20.8068	protein_coding	Mpp2	chr11	102057015	102088515
ENSMUSG00000017316	6.917	3.561e-20	1.203e-19	up	0	0	0	0	140	130	103	131	0	126	0	0	0	0	6.48776	5.8041	4.83636	6.20872	0	5.83423	0	0	0	0	13.3678	11.9833	9.9465	12.8304	0	12.032	protein_coding	Ppy	chr11	102099930	102101319
ENSMUSG00000017412	1.567	5.18e-32	2.27e-31	up	202	144	113	133	476	464	463	443	148	461.5	0.581807	0.42175	0.383969	0.39225	1.37655	1.26283	1.68554	1.49091	0.444944	1.45396	1.16833	0.855569	0.789228	0.820635	2.83634	2.60728	3.46649	3.08099	0.90844	2.99777	protein_coding	Cacnb4	chr2	52428320	52676831
ENSMUSG00000017417	2.131	1.798e-108	2.09e-107	up	221	224	165	173	824	964	896	928	195.75	903	1.69846	1.71792	1.39354	1.4228	6.77787	7.63656	7.39612	7.70589	1.55818	7.37911	3.41068	3.48499	2.86435	2.97667	13.9656	15.7667	15.2109	15.9243	3.18417	15.2169	protein_coding	Plxdc1	chr11	97923238	97986444
ENSMUSG00000017446	5.862	3.464e-77	2.918e-76	up	6	0	5	11	353	362	434	437	5.5	396.5	0.046398	0	0.043308	0.095915	3.2633	3.23665	4.0882	4.20223	0.0464053	3.69759	0.093171	0	0.089018	0.200666	6.72393	6.68249	8.40781	8.68397	0.0957138	7.62455	protein_coding	C1qtnf1	chr11	118428203	118449963
ENSMUSG00000017453	1.085	5.249e-06	1.064e-05	up	44	54	68	31	121	119	111	95	49.25	111.5	0.572162	0.702263	0.921342	0.36054	1.97601	1.54991	1.59926	1.19908	0.639077	1.58107	1.14896	1.42462	1.89377	0.754294	4.07152	3.19999	3.28906	2.47792	1.30541	3.25962	protein_coding	Pipox	chr11	77880615	77894096
ENSMUSG00000017466	2.141	7.407e-19	2.411e-18	up	31	24	17	26	117	129	125	97	24.5	117	0.178511	0.136234	0.108098	0.163907	0.734459	0.777321	0.800601	0.617706	0.146687	0.732522	0.35847	0.276367	0.22219	0.342914	1.51333	1.60488	1.64652	1.2765	0.299985	1.51031	protein_coding	Timp2	chr11	118301069	118355740
ENSMUSG00000017493	2.641	3.188e-31	1.373e-30	up	42	21	22	26	149	196	196	208	27.75	187.25	0.238248	0.113936	0.135399	0.168872	1.08095	1.4979	1.90213	1.71923	0.164114	1.55005	0.478428	0.231132	0.278306	0.3533	2.22726	3.09262	3.91192	3.55281	0.335292	3.19615	protein_coding	Igfbp4	chr11	99041244	99054392
ENSMUSG00000017499	-2.029	2.336e-200	5.541e-199	down	2117	2094	1876	1940	462	592	480	531	2006.75	516.25	11.7826	9.75397	9.85491	9.84343	2.43841	2.89407	2.58976	2.83579	10.3087	2.68951	23.6607	19.7871	20.2563	20.5937	5.02426	5.97519	5.32612	5.86021	21.0744	5.54645	protein_coding	Cdc6	chr11	98907801	98923940
ENSMUSG00000017550	-1.24	8.237e-142	1.265e-140	down	4380	4755	3822	4036	1815	1995	1935	1806	4248.25	1887.75	13.329	14.3497	12.805	13.2358	5.88684	6.25017	6.38189	5.92322	13.4299	6.11053	26.7661	29.1101	26.32	27.691	12.1297	12.9043	13.125	12.2404	27.4718	12.5999	protein_coding	Atad5	chr11	80089400	80135794
ENSMUSG00000017607	3.129	3.72e-10	9.183e-10	up	5	0	4	6	61	29	37	44	3.75	42.75	0.020394	0	0.019986	0.026434	0.297447	0.149507	0.184835	0.220002	0.0167035	0.212948	0.040952	0	0.041081	0.055302	0.61288	0.308678	0.380132	0.454638	0.0343338	0.439082	protein_coding	Tns4	chr11	99065678	99089306
ENSMUSG00000017670	1.075	6.024e-73	4.826e-72	up	2162	1956	1554	1886	4253	4379	3961	4118	1889.5	4177.75	13.601	11.9702	10.2956	12.6192	25.383	27.1811	25.4301	24.9553	12.1215	25.7374	27.3123	24.283	21.1621	26.4009	52.3008	56.1191	52.2997	51.5705	24.7896	53.0725	protein_coding	Elmo2	chr2	165288031	165326479
ENSMUSG00000017692	2.677	2.774e-37	1.338e-36	up	33	23	19	38	205	202	186	189	28.25	195.5	0.182784	0.131543	0.122579	0.239139	1.33518	1.22919	1.26831	1.20242	0.169011	1.25877	0.367049	0.266851	0.251956	0.500307	2.75109	2.53783	2.6084	2.48481	0.346541	2.59553	protein_coding	Rhbdl3	chr11	80300912	80355955
ENSMUSG00000017707	-1.654	0	0	down	99760	97145	86499	89635	31217	32466	30465	30386	93259.8	31133.5	598.075	573.69	575.844	580.403	197.98	198.324	197.663	196.981	582.003	197.737	1201	1163.8	1183.62	1214.27	407.932	409.466	406.516	407.064	1190.67	407.744	protein_coding	Serinc3	chr2	163623272	163645131
ENSMUSG00000017716	-2.821	1.025e-219	2.788e-218	down	1799	1851	1594	1642	232	327	217	245	1721.5	255.25	28.5359	29.5267	26.9277	28.1252	3.56618	5.06257	3.51769	3.97413	28.2789	4.03014	57.3031	59.8983	55.3486	58.8413	7.34801	10.4524	7.2345	8.21259	57.8478	8.31186	protein_coding	Birc5	chr11	117849251	117855743
ENSMUSG00000017723	1.93	4.285e-06	8.726e-06	up	11	6	4	11	40	40	33	27	8	35	0.260182	0.175517	0.090698	0.338569	1.17763	1.10628	1.00676	0.817207	0.216242	1.02697	0.522474	0.356057	0.186426	0.708326	2.42647	2.28406	2.07052	1.68877	0.443321	2.11746	protein_coding	Wfdc2	chr2	164562413	164568510
ENSMUSG00000017724	-1.068	1.177e-77	9.962e-77	down	2513	2533	2022	2179	1110	1231	1161	1123	2311.75	1156.25	28.848	28.5668	26.2304	25.7462	13.8997	15.166	13.2976	13.6149	27.3478	13.9946	57.9299	57.951	53.9153	53.8642	28.6399	31.3123	27.348	28.1355	55.9151	28.8589	protein_coding	Etv4	chr11	101769742	101785371
ENSMUSG00000017737	4.033	5.73e-86	5.337e-85	up	33	10	22	34	486	493	392	402	24.75	443.25	0.226943	0.065431	0.158952	0.237157	3.64998	3.54346	2.96737	3.13396	0.172121	3.32369	0.455727	0.132735	0.326719	0.496161	7.52067	7.31595	6.10271	6.47638	0.352836	6.85393	protein_coding	Mmp9	chr2	164940780	164955850
ENSMUSG00000017740	2.152	4.897e-154	8.297e-153	up	219	231	208	228	1060	1081	993	1020	221.5	1038.5	1.10003	1.14055	1.14336	1.2968	5.50123	5.50774	5.22301	5.02094	1.17019	5.31323	2.20898	2.31374	2.35012	2.71307	11.3351	11.3715	10.7417	10.3758	2.39648	10.956	protein_coding	Slc12a5	chr2	164960802	164999731
ENSMUSG00000017765	1.113	1.884e-141	2.884e-140	up	1592	1692	1565	1633	3748	3753	3552	3693	1620.5	3686.5	9.6479	10.4926	10.6186	11.0288	24.8575	25.3071	24.6813	25.5506	10.447	25.0991	19.374	21.2855	21.826	23.0737	51.2181	52.2499	50.7598	52.8006	21.3898	51.7571	protein_coding	Slc12a4	chr8	105943590	105966097
ENSMUSG00000017830	2.604	2.365e-68	1.795e-67	up	63	72	44	77	414	416	448	377	64	413.75	0.799151	0.772134	0.434898	0.898451	4.4717	4.60134	4.90559	4.44301	0.726159	4.60541	1.60478	1.56636	0.893911	1.87967	9.21379	9.50009	10.0889	9.18153	1.48618	9.49607	protein_coding	Dhx58	chr11	100694884	100704271
ENSMUSG00000017832	1.976	0.0004573	0.00081	up	4	4	4	4	14	31	11	23	4	19.75	0.134799	0.106585	0.145012	0.145311	0.419883	0.948401	0.338471	0.799256	0.132927	0.626503	0.270692	0.216219	0.298065	0.304007	0.865156	1.9581	0.696104	1.65167	0.272246	1.29276	protein_coding	Hspb9	chr11	100713850	100714575
ENSMUSG00000017861	-1.218	5.403e-47	3.031e-46	down	1565	1686	1301	1632	613	703	660	812	1546	697	11.2244	11.8625	9.15653	11.7408	4.55505	5.53492	5.10934	6.97775	10.9961	5.54427	22.5397	24.0644	18.8208	24.5633	9.38554	11.4276	10.5079	14.4196	22.497	11.4352	protein_coding	Mybl2	chr2	163054687	163084688
ENSMUSG00000017897	2.929	2.307e-08	5.286e-08	up	4	2	0	7	26	40	36	30	3.25	33	0.028939	0.00944	0	0.073946	0.237757	0.405076	0.333588	0.316917	0.0280812	0.323335	0.058113	0.019151	0	0.154703	0.48989	0.836332	0.68606	0.654914	0.0579918	0.666799	protein_coding	Eya2	chr2	165595032	165771727
ENSMUSG00000017950	1.894	0.001174	0.002006	up	4	2	3	15	17	27	47	15	6	26.5	0.018335	0.007639	0.01378	0.079097	0.088094	0.133855	0.253752	0.079905	0.0297127	0.138902	0.03682	0.015496	0.028324	0.16548	0.181515	0.276361	0.521869	0.165124	0.06153	0.286217	protein_coding	Hnf4a	chr2	163506808	163572910
ENSMUSG00000018102	1.031	3.233e-09	7.683e-09	up	122	124	96	101	290	191	277	195	110.75	238.25	2.31314	2.30813	2.01057	2.06372	5.8411	3.69287	5.69264	4.00147	2.17389	4.80702	4.64504	4.68231	4.13263	4.31754	12.0354	7.62443	11.7075	8.2691	4.44438	9.90911	protein_coding	H2bc4	chr13	23684199	23692908
ENSMUSG00000018166	3.763	0	0	up	365	435	398	425	5733	6221	5350	5940	405.75	5811	1.3325	1.56261	1.60875	1.6722	22.199	23.2077	21.1772	23.4821	1.54401	22.5165	2.6758	3.16993	3.30671	3.49844	45.7403	47.9154	43.5531	48.5261	3.16272	46.4337	protein_coding	Erbb3	chr10	128567523	128589652
ENSMUSG00000018168	-1.933	9.998e-139	1.503e-137	down	2203	2148	1905	1774	482	532	584	606	2007.5	551	16.4809	15.2718	15.2708	13.9982	3.26284	3.56533	4.22694	4.16647	15.2554	3.80539	33.0955	30.9806	31.3884	29.2859	6.72299	7.36109	8.69315	8.61007	31.1876	7.84683	protein_coding	Ikzf3	chr11	98464902	98546031
ENSMUSG00000018169	-1.553	2.383e-138	3.573e-137	down	3046	2923	2534	2409	990	1037	951	923	2728	975.25	37.836	36.0249	34.736	32.7393	12.9149	13.5594	12.9712	12.75	35.334	13.0489	75.9787	73.0806	71.3981	68.4946	26.6108	27.9953	26.6767	26.3481	72.238	26.9077	protein_coding	Mfng	chr15	78755882	78773475
ENSMUSG00000018199	1.051	1.836e-105	2.072e-104	up	1387	1458	1308	1373	2914	3260	2987	2882	1381.5	3010.75	3.49488	3.6229	3.66412	3.72836	7.83726	8.49782	8.25904	7.91559	3.62757	8.12743	7.0181	7.34947	7.53142	7.80018	16.1484	17.5449	16.9856	16.3577	7.42479	16.7591	protein_coding	Ro60	chr1	143750790	143777068
ENSMUSG00000018217	4.182	1.507e-22	5.432e-22	up	4	2	3	5	98	61	89	91	3.5	84.75	0.044057	0.022484	0.031859	0.060752	1.27893	0.828324	1.32319	1.25296	0.039788	1.17085	0.088471	0.045612	0.065484	0.127101	2.63519	1.71019	2.72129	2.58926	0.081667	2.41398	protein_coding	Pmp22	chr11	63128982	63159547
ENSMUSG00000018238	1.593	3.386e-14	9.683e-14	up	77	61	37	40	162	165	201	158	53.75	171.5	0.940818	0.736033	0.66881	0.683026	3.42811	3.52156	3.85776	3.19903	0.757172	3.50161	1.88926	1.49313	1.37471	1.42897	7.06351	7.27073	7.9339	6.61084	1.54652	7.21974	protein_coding	Gdf9	chr11	53431023	53437904
ENSMUSG00000018339	-1.348	2.567e-11	6.633e-11	down	107	121	133	132	54	53	42	53	123.25	50.5	1.5947	1.76849	2.37302	2.29189	0.857452	0.892355	0.728081	0.911927	2.00702	0.847454	3.20232	3.58758	4.87761	4.79491	1.76675	1.84239	1.49738	1.88451	4.11561	1.74776	protein_coding	Gpx3	chr11	54902453	54910377
ENSMUSG00000018340	2.275	0	0	up	2297	2130	1957	2012	10924	11047	10252	10482	2099	10676.2	20.5405	19.823	19.3511	19.9268	103.268	100.496	98.67	101.19	19.9104	100.906	41.2476	40.2133	39.7752	41.6894	212.781	207.487	202.925	209.111	40.7314	208.076	protein_coding	Anxa6	chr11	54979108	55033445
ENSMUSG00000018341	1.933	0.0006704	0.00117	up	6	3	3	2	18	14	17	19	3.5	17	0.041074	0.015863	0.017601	0.012425	0.138817	0.100236	0.127906	0.144218	0.0217407	0.127794	0.082481	0.03218	0.036177	0.025994	0.286028	0.20695	0.263053	0.298028	0.044208	0.263515	protein_coding	Il12rb2	chr6	67291318	67376188
ENSMUSG00000018381	3.265	2.054e-24	7.725e-24	up	20	3	13	8	102	135	112	133	11	120.5	0.10842	0.011851	0.07469	0.043371	0.59073	0.754253	0.661183	0.788359	0.059583	0.698631	0.217719	0.02404	0.153523	0.090738	1.21718	1.55726	1.35979	1.62915	0.121505	1.44085	protein_coding	Abi3	chr11	95830074	95842476
ENSMUSG00000018387	1.585	1.642e-07	3.602e-07	up	43	17	45	67	175	147	92	142	43	139	0.322645	0.090888	0.302846	0.380982	1.24667	0.924469	0.640642	0.951038	0.27434	0.940705	0.647902	0.184376	0.622486	0.79706	2.56873	1.90869	1.31755	1.96533	0.562956	1.94008	protein_coding	Shroom1	chr11	53457205	53467766
ENSMUSG00000018395	1.291	6.679e-107	7.65e-106	up	1097	1055	901	997	2827	2521	2553	2511	1012.5	2603	10.2473	9.63716	9.28697	9.21843	27.8746	23.9248	25.7471	24.8418	9.59746	25.5971	20.5776	19.5501	19.0889	19.2861	57.4347	49.396	52.9517	51.3359	19.6257	52.7796	protein_coding	Kif3a	chr11	53567379	53601967
ENSMUSG00000018405	-1.003	2.96e-20	1.002e-19	down	570	694	646	559	269	371	334	321	617.25	323.75	5.64649	6.36419	6.73886	5.63066	2.89041	3.98588	4.03942	3.8957	6.09505	3.70285	11.3388	12.9105	13.8514	11.78	5.9556	8.22938	8.30751	8.05053	12.4702	7.63575	protein_coding	Mrm1	chr11	84813061	84819515
ENSMUSG00000018411	3.752	1.027e-90	1.009e-89	up	19	22	29	36	362	382	403	410	26.5	389.25	0.078595	0.106652	0.257288	0.184025	2.91714	2.2348	2.331	2.45606	0.15664	2.48475	0.157827	0.216356	0.528843	0.385003	6.01067	4.61405	4.79394	5.07549	0.322007	5.12354	protein_coding	Mapt	chr11	104231390	104332090
ENSMUSG00000018412	-1.653	0	0	down	6683	6456	5951	6252	2225	2212	2082	1948	6335.5	2116.75	27.9462	26.6673	27.4125	27.9939	10.5073	9.77873	9.62163	9.30642	27.505	9.80352	56.119	54.0978	56.3451	58.5666	21.65	20.1895	19.7879	19.2318	56.2821	20.2148	protein_coding	Kansl1	chr11	104333229	104468861
ENSMUSG00000018446	-1.028	3.778e-63	2.682e-62	down	5278	6370	5091	4959	2919	2698	2935	2617	5424.5	2792.25	98.1737	117.017	105.467	99.742	57.6663	51.5507	59.36	52.7178	105.1	55.3237	197.143	237.383	216.781	208.672	118.82	106.433	122.08	108.942	214.995	114.069	protein_coding	C1qbp	chr11	70977836	70983026
ENSMUSG00000018459	3.048	5.791e-05	0.0001096	up	0	0	0	4	18	25	14	9	1	16.5	0	0	0	0.211202	0.11464	0.158636	0.226995	0.095333	0.0528005	0.148901	0	0	0	0.44186	0.236212	0.327526	0.46684	0.197007	0.110465	0.306896	protein_coding	Slc13a3	chr2	165405028	165473230
ENSMUSG00000018470	2.754	9.427e-211	2.393e-209	up	230	191	165	195	1419	1361	1294	1481	195.25	1388.75	2.24756	1.82747	1.68989	2.08804	13.8735	13.096	12.6152	14.5956	1.96324	13.5451	4.51335	3.70724	3.47348	4.36843	28.5859	27.0385	25.9446	30.162	4.01562	27.9327	protein_coding	Kcnab3	chr11	69326258	69333042
ENSMUSG00000018474	-1.192	1.031e-291	4.006e-290	down	9296	9345	8365	9032	4022	4135	4204	4209	9009.5	4142.5	41.0176	38.6012	39.7811	42.6259	20.4786	21.9432	23.998	21.9175	40.5065	22.0843	82.3678	78.307	81.768	89.1787	42.1955	45.3047	49.3545	45.2928	82.9054	45.5369	protein_coding	Chd3	chr11	69343273	69369406
ENSMUSG00000018500	4.993	2.531e-19	8.348e-19	up	4	0	0	2	46	115	94	76	1.5	82.75	0.035886	0	0	0.022081	0.571617	1.39553	1.20984	0.969233	0.0144917	1.03656	0.072063	0	0	0.046196	1.1778	2.88127	2.48816	2.00293	0.0295648	2.13754	protein_coding	Adora2b	chr11	62248984	62266453
ENSMUSG00000018509	-2.863	2.996e-278	1.086e-276	down	2294	2369	1990	1983	262	294	336	350	2159	310.5	52.0606	52.3093	49.164	47.0446	6.32356	6.69683	8.15498	8.68869	50.1446	7.46601	104.543	106.115	101.054	98.423	13.0295	13.8265	16.7716	17.9553	102.534	15.3957	protein_coding	Cenpv	chr11	62524946	62539261
ENSMUSG00000018554	1.941	3.824e-67	2.85e-66	up	155	198	133	144	627	682	574	668	157.5	637.75	2.82325	2.86757	2.86216	2.28392	10.9033	11.6093	9.68244	11.2547	2.70922	10.8624	5.66938	5.81721	5.88302	4.77824	22.4659	23.969	19.913	23.258	5.53696	22.4015	protein_coding	Ybx2	chr11	69935796	69941605
ENSMUSG00000018570	1.056	1.069e-08	2.484e-08	up	73	51	58	61	135	138	127	136	60.75	134	0.749149	0.636446	0.933165	0.773269	1.75976	1.77129	1.78109	1.85428	0.773007	1.79161	1.50437	1.2911	1.91807	1.61777	3.62593	3.65708	3.663	3.8319	1.58283	3.69448	protein_coding	2810408A11Rik	chr11	69897352	69900987
ENSMUSG00000018574	1.311	2.743e-35	1.276e-34	up	2294	2327	1699	1768	5715	5623	4882	4809	2022	5257.25	25.1172	24.1307	19.936	20.0973	64.6462	61.4412	57.4532	58.1358	22.3203	60.4191	50.4381	48.952	40.9775	42.0461	133.201	126.854	118.159	120.139	45.6034	124.588	protein_coding	Acadvl	chr11	70010183	70015411
ENSMUSG00000018581	3.755	1.019e-64	7.361e-64	up	26	35	14	11	346	330	324	267	21.5	316.75	0.039754	0.053162	0.023759	0.043187	0.723557	0.789913	0.61926	0.499552	0.0399655	0.658071	0.07983	0.107846	0.048834	0.090352	1.49087	1.63088	1.27357	1.03233	0.0817155	1.35691	protein_coding	Dnah11	chr12	117877982	118199043
ENSMUSG00000018585	2.143	2.49e-241	7.717e-240	up	551	615	445	515	2555	2529	2365	2415	531.5	2466	22.3624	24.5603	20.0181	22.5474	110.239	104.912	104.152	106.279	22.3721	106.395	44.9061	49.8235	41.1463	47.1718	227.144	216.604	214.2	219.627	45.7619	219.394	protein_coding	Atox1	chr11	55446641	55461239
ENSMUSG00000018593	3.109	2.706e-140	4.105e-139	up	82	75	66	69	596	700	686	698	73	670	0.816387	0.733847	0.788544	0.761508	6.20732	6.8906	7.15122	7.37064	0.775072	6.90495	1.63939	1.4887	1.62081	1.59317	12.79	14.2266	14.7072	15.2315	1.58552	14.2388	protein_coding	Sparc	chr11	55394500	55423183
ENSMUSG00000018620	2.149	0.02896	0.04274	up	2	0	0	0	4	13	3	4	0.5	6	0.011186	0	0	0	0.021358	0.086585	0.016711	0.023205	0.0027965	0.0369647	0.022462	0	0	0	0.044008	0.178766	0.034369	0.047953	0.0056155	0.076274	protein_coding	Mmp20	chr9	7628231	7674979
ENSMUSG00000018634	2.734	0.01333	0.0205	up	0	0	0	0	7	7	0	10	0	6	0	0	0	0	0.059982	0.061618	0	0.094886	0	0.0541215	0	0	0	0	0.123591	0.127218	0	0.196084	0	0.111723	protein_coding	Crhr1	chr11	104132855	104175523
ENSMUSG00000018648	1.701	4.425e-87	4.177e-86	up	396	416	323	304	1296	1206	1277	1138	359.75	1229.25	6.09484	6.36703	5.70656	4.98842	22.2395	20.2161	22.4932	19.9043	5.78921	21.2133	12.2391	12.9163	11.7295	10.4364	45.8239	41.7389	46.2596	41.1325	11.8303	43.7387	protein_coding	Dusp14	chr11	84048041	84069261
ENSMUSG00000018654	-3.029	0	0	down	10042	10356	9393	9485	1253	1342	1167	1294	9819	1264	44.3812	44.9766	45.8877	45.6579	6.14518	6.21393	5.6534	6.10422	45.2258	6.02918	89.1222	91.2402	94.3198	95.522	12.6619	12.8295	11.6268	12.6145	92.5511	12.4332	protein_coding	Ikzf1	chr11	11685003	11772926
ENSMUSG00000018707	1.093	7.704e-270	2.686e-268	up	10308	10998	9910	10669	23707	23830	23153	23255	10471.2	23486.2	15.8673	16.6453	16.908	17.8729	39.3484	37.9647	39.2569	39.3445	16.8234	38.9786	31.8632	33.7668	34.7535	37.3923	81.0761	78.3831	80.736	81.306	34.444	80.3753	protein_coding	Dync1h1	chr12	110601452	110666945
ENSMUSG00000018770	1.243	0	0	up	6233	6409	5364	5775	14920	15006	14716	14486	5945.25	14782	188.639	191.454	180.407	187.95	475.847	463.138	481.053	474.672	187.113	473.677	378.808	388.388	370.818	393.214	980.468	956.21	989.337	980.916	382.807	976.733	protein_coding	Atp5g3	chr2	73908447	73911326
ENSMUSG00000018774	2.706	0	0	up	2231	2283	1817	1842	14325	14130	13840	13681	2043.25	13994	39.9523	40.1392	36.0118	35.4992	271.938	258.486	268.778	265.114	37.9006	266.079	80.2285	81.4271	74.0205	74.2686	560.319	533.679	552.772	547.862	77.4862	548.658	protein_coding	Cd68	chr11	69664213	69666153
ENSMUSG00000018776	2.765	2.209e-09	5.285e-09	up	6	0	4	13	40	54	42	54	5.75	47.5	0.068299	0	0.053716	0.177911	0.576966	0.769299	0.619944	0.787184	0.0749815	0.688348	0.137152	0	0.110411	0.372211	1.18882	1.58832	1.27498	1.62673	0.154944	1.41971	protein_coding	Slc35g3	chr11	69759890	69761968
ENSMUSG00000018796	2.048	0.0009491	0.001638	up	3	2	6	1	18	18	9	21	3	16.5	0.015186	0.010697	0.036309	0.004133	0.093277	0.153986	0.047149	0.187962	0.0165812	0.120594	0.030494	0.021701	0.074632	0.008647	0.192194	0.317927	0.096966	0.388428	0.0338685	0.248879	protein_coding	Acsl1	chr8	46471037	46536051
ENSMUSG00000018819	2.63	9.657e-81	8.513e-80	up	59	98	89	69	529	525	494	526	78.75	518.5	0.796421	1.28937	1.42811	0.973811	7.80153	8.08407	7.84778	7.90719	1.12193	7.91014	1.5993	2.61564	2.93541	2.03733	16.0748	16.6906	16.1398	16.3403	2.29692	16.3114	protein_coding	Lsp1	chr7	142460809	142494867
ENSMUSG00000018822	1.591	1.998e-08	4.591e-08	up	23	17	20	23	78	72	53	69	20.75	68	0.258811	0.19086	0.248043	0.276	0.95578	0.847446	0.657387	0.855146	0.243428	0.82894	0.51972	0.387182	0.50984	0.577426	1.96935	1.74967	1.35199	1.76717	0.498542	1.70955	protein_coding	Sfrp5	chr19	42197971	42202252
ENSMUSG00000018830	1.324	5.229e-16	1.584e-15	up	98	95	77	71	188	261	245	209	85.25	225.75	0.326112	0.310826	0.283084	0.255338	0.666562	0.920926	0.890119	0.758655	0.29384	0.809065	0.654868	0.630546	0.581866	0.534197	1.37343	1.90138	1.83062	1.56777	0.600369	1.6683	protein_coding	Myh11	chr16	14194535	14291372
ENSMUSG00000018845	7.996	2.85e-27	1.14e-26	up	0	0	0	0	256	249	239	325	0	267.25	0	0	0	0	1.66218	1.5739	1.58939	2.15893	0	1.7461	0	0	0	0	3.42488	3.24953	3.26874	4.46146	0	3.60115	protein_coding	Unc45b	chr11	82910550	82943403
ENSMUSG00000018849	4.645	7.804e-15	2.276e-14	up	0	0	0	5	36	51	70	76	1.25	58.25	0	0	0	0.022418	0.178321	0.249765	0.433291	0.396487	0.0056045	0.314466	0	0	0	0.046901	0.367424	0.515674	0.89111	0.819345	0.0117252	0.648388	protein_coding	Wwc1	chr11	35838400	35980527
ENSMUSG00000018862	2.574	0.02475	0.03683	up	0	0	0	0	12	3	0	6	0	5.25	0	0	0	0	0.11111	0.019832	0	0.049366	0	0.045077	0	0	0	0	0.228938	0.040945	0	0.102016	0	0.0929747	protein_coding	Otop3	chr11	115334731	115346927
ENSMUSG00000018865	5.067	9.769e-10	2.373e-09	up	0	0	0	0	47	38	32	20	0	34.25	0	0	0	0	0.536345	0.365414	0.343718	0.191646	0	0.359281	0	0	0	0	1.10512	0.754446	0.706891	0.396039	0	0.740625	protein_coding	Sult4a1	chr15	84076097	84105754
ENSMUSG00000018868	3.415	0.000373	0.0006659	up	0	0	0	0	11	16	7	7	0	10.25	0	0	0	0	0.109412	0.162586	0.070901	0.071256	0	0.103539	0	0	0	0	0.225439	0.335681	0.145815	0.147251	0	0.213547	protein_coding	Pnpla5	chr15	84112356	84123175
ENSMUSG00000018893	1.701	0.0001957	0.000357	up	14	12	2	10	54	25	28	31	9.5	34.5	0.262712	0.220289	0.042968	0.212827	1.11761	0.497291	0.61344	0.702872	0.184699	0.732804	0.527555	0.446881	0.088318	0.445261	2.3028	1.02672	1.26161	1.4525	0.377004	1.51091	protein_coding	Mb	chr15	77015487	77050670
ENSMUSG00000018909	2.524	6.542e-108	7.551e-107	up	121	92	90	109	592	646	630	643	103	627.75	0.43371	0.284453	0.303204	0.405046	2.1122	2.58881	2.47263	3.07631	0.356603	2.56249	0.870936	0.577044	0.623222	0.847405	4.35212	5.34494	5.08524	6.35724	0.729652	5.28488	protein_coding	Arrb1	chr7	99535466	99606771
ENSMUSG00000018919	2.519	1.425e-10	3.58e-10	up	11	3	13	9	63	82	40	54	9	59.75	0.425378	0.061593	0.406703	0.424326	2.25875	2.76998	1.68476	2.11522	0.3295	2.20718	0.854204	0.124949	0.835959	0.887742	4.65409	5.71898	3.46489	4.37112	0.675713	4.55227	protein_coding	Tm4sf5	chr11	70505244	70511178
ENSMUSG00000018923	-1.18	6.56e-35	3.028e-34	down	705	640	523	645	310	300	280	272	628.25	290.5	17.703	16.1081	14.9468	16.9407	8.58457	8.10425	7.96756	7.81951	16.4246	8.11897	35.5494	32.6771	30.7224	35.4421	17.6882	16.7323	16.3861	16.1591	33.5978	16.7415	protein_coding	Med11	chr11	70451919	70453727
ENSMUSG00000018924	2.54	1.265e-35	5.919e-35	up	31	31	31	29	217	199	194	157	30.5	191.75	0.28132	0.281338	0.305789	0.278512	2.09593	1.85932	1.92006	1.56865	0.28674	1.86099	0.56492	0.570726	0.628534	0.582681	4.3186	3.83882	3.9488	3.24164	0.586715	3.83697	protein_coding	Alox15	chr11	70344152	70352031
ENSMUSG00000018925	2.465	1.877e-07	4.106e-07	up	1	5	8	6	37	27	32	40	5	34	0.010156	0.046737	0.091465	0.06739	0.451468	0.316427	0.399649	0.503545	0.053937	0.417772	0.020394	0.094812	0.188001	0.140989	0.930236	0.653307	0.821921	1.04058	0.111049	0.861512	protein_coding	Heatr9	chr11	83511736	83522175
ENSMUSG00000018927	3.76	8.09e-07	1.713e-06	up	0	0	2	0	13	25	18	26	0.5	20.5	0	0	0.033844	0	0.191815	0.378762	0.286538	0.427309	0.008461	0.321106	0	0	0.069566	0	0.395228	0.782006	0.589296	0.883041	0.0173915	0.662393	protein_coding	Ccl6	chr11	83587882	83593087
ENSMUSG00000018930	6.132	1.5e-22	5.406e-22	up	2	0	0	0	119	105	110	104	0.5	109.5	0.063697	0	0	0	4.17862	3.54271	3.93385	3.72119	0.0159243	3.8441	0.127911	0	0	0	8.60992	7.3144	8.09039	7.6899	0.0319777	7.92615	protein_coding	Ccl4	chr11	83662584	83664683
ENSMUSG00000018932	1.427	9.635e-274	3.406e-272	up	1878	2020	1860	1904	5502	5489	5413	5263	1915.5	5416.75	19.1425	20.4586	20.921	21.0778	60.5374	59.067	61.0546	59.975	20.4	60.1585	38.4402	41.5027	43.0021	44.0973	124.735	121.952	125.565	123.939	41.7606	124.048	protein_coding	Map2k3	chr11	60932033	60952811
ENSMUSG00000018986	-1.176	6.856e-22	2.429e-21	down	470	403	388	361	157	191	217	187	405.5	188	5.39101	4.54197	4.98297	4.48234	1.93889	2.33763	2.66113	2.40459	4.84957	2.33556	10.8257	9.2139	10.2422	9.37761	3.99501	4.82635	5.47289	4.96912	9.91487	4.81584	protein_coding	Slfn3	chr11	83191330	83215154
ENSMUSG00000019027	1.679	1.569e-05	3.088e-05	up	11	26	14	11	35	79	69	35	15.5	54.5	0.018379	0.043491	0.025368	0.019147	0.063	0.169354	0.135148	0.063025	0.0265962	0.107632	0.036906	0.088227	0.052142	0.040059	0.129809	0.349655	0.277947	0.130243	0.0543335	0.221914	protein_coding	Dnah1	chr14	31260375	31323896
ENSMUSG00000019039	1.082	8.144e-89	7.81e-88	up	836	819	718	762	1743	1765	1764	1706	783.75	1744.5	12.61	11.8783	11.5156	12.1796	28.0712	26.9376	27.8616	27.8117	12.0459	27.6705	25.3222	24.0964	23.6698	25.4812	57.8399	55.6162	57.3004	57.4734	24.6424	57.0575	protein_coding	Dalrd3	chr9	108569886	108572774
ENSMUSG00000019054	-1.12	1.805e-54	1.133e-53	down	1744	1744	1443	1415	746	800	692	824	1586.5	765.5	48.1453	47.3781	44.4469	42.7268	21.464	21.7757	20.452	23.9492	45.6743	21.9102	96.6809	96.1119	91.3584	89.3896	44.2258	44.9589	42.0616	49.4914	93.3852	45.1844	protein_coding	Fis1	chr5	136953275	136966234
ENSMUSG00000019055	2.069	7.64e-66	5.604e-65	up	1267	1772	1340	1282	5785	6590	5760	6819	1415.25	6238.5	8.61416	12.0139	10.1688	9.41778	42.1923	46.1722	43.0967	50.8291	10.0537	45.5726	17.2982	24.3716	20.9015	19.7031	86.9359	95.3287	88.633	105.039	20.5686	93.9842	protein_coding	Plod1	chr4	147909753	147936767
ENSMUSG00000019066	1.007	2.718e-86	2.543e-85	up	1405	1559	1471	1463	3203	3081	3045	3142	1474.5	3117.75	8.0552	8.80799	9.40298	9.14745	19.4437	18.1374	19.1272	19.7626	8.85341	19.1177	16.1757	17.868	19.3274	19.1376	40.0632	37.447	39.3371	40.8396	18.1272	39.4217	protein_coding	Rab3d	chr9	21907491	21918192
ENSMUSG00000019080	1.244	3.623e-43	1.919e-42	up	425	324	326	339	822	890	926	887	353.5	881.25	4.78149	3.38089	4.10613	3.83651	10.2578	11.1001	11.3954	10.9789	4.02626	10.933	9.60175	6.85853	8.43994	8.02644	21.1358	22.9177	23.4359	22.688	8.23167	22.5443	protein_coding	Mfsd3	chr15	76701465	76704239
ENSMUSG00000019088	1.01	6.072e-36	2.86e-35	up	833	678	604	713	1458	1666	1352	1511	707	1496.75	12.0016	9.96799	9.6693	11.6077	22.9871	26.6133	22.5931	25.142	10.8117	24.3339	24.1006	20.2212	19.8748	24.2847	47.3642	54.9468	46.465	51.9564	22.1203	50.1831	protein_coding	Dnase1l1	chrX	74273217	74282337
ENSMUSG00000019102	2.735	0.0001025	0.0001907	up	2	0	0	4	19	16	9	22	1.5	16.5	0.016097	0	0	0.04886	0.252881	0.200349	0.121388	0.297887	0.0162393	0.218126	0.032324	0	0	0.102221	0.521052	0.413648	0.249647	0.615589	0.0336362	0.449984	protein_coding	Aldh3a1	chr11	61207537	61218421
ENSMUSG00000019132	1.026	3.484e-208	8.684e-207	up	10957	11379	10363	11011	24034	23294	23836	22400	10927.5	23391	41.161	42.0916	43.1711	44.5874	95.8103	89.3877	97.045	91.1112	42.7528	93.3385	82.6556	85.3877	88.7362	93.2822	197.414	184.553	199.583	188.283	87.5154	192.458	protein_coding	BC005537	chr13	24801657	24816197
ENSMUSG00000019139	2.177	0	0	up	886	953	817	903	4375	4264	4213	4071	889.75	4230.75	10.639	11.492	10.7054	11.5525	55.407	52.4812	54.9511	53.0495	11.0972	53.9722	21.3643	23.3128	22.0044	24.1692	114.164	108.354	113.013	109.628	22.7127	111.29	protein_coding	Isyna1	chr8	70594373	70597290
ENSMUSG00000019194	2.063	0.01907	0.02878	up	5	0	0	0	10	2	12	11	1.25	8.75	0.065678	0	0	0	0.133094	0.029109	0.182851	0.166087	0.0164195	0.127785	0.131888	0	0	0	0.274237	0.0601	0.376053	0.343222	0.032972	0.263403	protein_coding	Scn1b	chr7	31116524	31127003
ENSMUSG00000019230	1.043	0.01985	0.02988	up	3	27	14	20	37	25	48	33	16	35.75	0.012699	0.141038	0.077579	0.110221	0.226798	0.137592	0.273744	0.187594	0.0853842	0.206432	0.025501	0.286111	0.159459	0.230595	0.467309	0.284076	0.562982	0.387668	0.175417	0.425509	protein_coding	Lhx9	chr1	138825186	138848577
ENSMUSG00000019303	-2.674	1.156e-93	1.166e-92	down	835	853	832	794	175	124	93	151	828.5	135.75	15.7562	15.6015	16.6795	17.1256	3.37364	2.33701	1.96236	3.12545	16.2907	2.69962	31.6402	31.6495	34.2838	35.8288	6.95129	4.82508	4.03581	6.45878	33.3506	5.56774	protein_coding	Psmc3ip	chr11	101091823	101095436
ENSMUSG00000019326	-1.413	6.003e-26	2.341e-25	down	363	406	364	349	146	120	134	182	370.5	145.5	1.82488	2.02158	2.01539	1.88136	0.770779	0.622213	0.730452	0.979283	1.9358	0.775682	3.66455	4.10102	4.14254	3.93603	1.58817	1.28464	1.50225	2.0237	3.96103	1.59969	protein_coding	Aoc3	chr11	101330605	101341938
ENSMUSG00000019359	-1.986	4.062e-13	1.119e-12	down	80	74	70	103	23	25	18	18	81.75	21	0.982545	0.903221	0.902132	1.3747	0.310905	0.335812	0.247838	0.189654	1.04065	0.271052	1.97306	1.83229	1.85429	2.87605	0.640611	0.69333	0.509706	0.391923	2.13392	0.558893	protein_coding	Gdpd2	chrX	100729873	100738895
ENSMUSG00000019368	4.587	6.771e-25	2.575e-24	up	0	0	7	5	77	114	95	117	3	100.75	0	0	0.04681	0.031552	0.675061	0.790417	0.695927	0.960296	0.0195905	0.780425	0	0	0.096215	0.06601	1.39094	1.63192	1.43125	1.98447	0.0405563	1.60964	protein_coding	Sec14l4	chr11	4031462	4048024
ENSMUSG00000019429	2.625	0.01388	0.0213	up	0	0	0	0	2	8	5	7	0	5.5	0	0	0	0	0.032726	0.145269	0.080666	0.103387	0	0.090512	0	0	0	0	0.06743	0.299928	0.165898	0.213651	0	0.186727	protein_coding	Ffar3	chr7	30854330	30856178
ENSMUSG00000019433	1.061	1.882e-125	2.547e-124	up	1486	1475	1418	1368	3169	3263	3077	3102	1436.75	3152.75	21.4606	21.4224	23.0486	21.472	49.0045	48.8792	48.5942	49.1807	21.8509	48.9147	43.0952	43.4578	47.3752	44.922	100.972	100.918	99.9392	101.633	44.7126	100.865	protein_coding	Gipc1	chr8	83652677	83664694
ENSMUSG00000019461	1.014	3.566e-42	1.86e-41	up	626	674	617	679	1313	1363	1298	1546	649	1380	5.57423	7.14317	6.9112	7.47203	14.099	14.9055	13.7335	16.8312	6.77516	14.8923	11.1936	14.4908	14.2056	15.6324	29.0505	30.7745	28.2444	34.782	13.8806	30.7128	protein_coding	Plscr3	chr11	69846376	69852058
ENSMUSG00000019539	2.085	0.0008486	0.00147	up	0	3	15	4	28	48	28	11	5.5	28.75	0	0.039959	0.290592	0.057459	0.644977	0.870468	0.46698	0.272603	0.0970025	0.563757	0	0.081061	0.597299	0.120211	1.32895	1.7972	0.960394	0.563337	0.199643	1.16247	protein_coding	Rcn3	chr7	45082913	45092221
ENSMUSG00000019564	-1.041	1.805e-150	2.967e-149	down	5719	6179	5274	5523	2819	3070	2771	2927	5673.75	2896.75	23.6225	25.5986	24.4253	24.7176	12.4553	12.9364	12.402	13.1372	24.591	12.7327	47.4365	51.9296	50.2051	51.7122	25.6637	26.709	25.506	27.1482	50.3209	26.2567	protein_coding	Arid3a	chr10	79927043	79955018
ENSMUSG00000019647	1.362	0.001282	0.002185	up	6	13	6	14	32	25	28	27	9.75	28	0.055114	0.080488	0.019549	0.130783	0.329637	0.21694	0.31799	0.196333	0.0714835	0.265225	0.110674	0.16328	0.040181	0.273613	0.679208	0.447902	0.65398	0.405726	0.146937	0.546704	protein_coding	Sema6a	chr18	47235598	47368870
ENSMUSG00000019659	-1.505	6.588e-122	8.64e-121	down	1594	1556	1392	1482	519	560	544	605	1506	557	42.622	41.1876	41.5097	42.9635	14.9034	15.8682	16.0153	17.5493	42.0707	16.0841	85.5895	83.5538	85.3212	89.8848	30.7081	32.762	32.9372	36.2658	86.0873	33.1683	protein_coding	Ccdc12	chr9	110656503	110711606
ENSMUSG00000019689	-1.068	2.013e-15	5.996e-15	down	260	244	222	250	112	116	121	138	244	121.75	11.8677	10.9454	11.1125	12.1574	5.41144	5.37645	5.91193	6.75157	11.5207	5.86285	23.8316	22.2039	22.8413	25.4347	11.1501	11.1004	12.1585	13.9522	23.5779	12.0903	protein_coding	Fmc1	chr6	38533502	38539449
ENSMUSG00000019699	2.91	1.369e-16	4.205e-16	up	5	8	7	11	73	75	63	62	7.75	68.25	0.072519	0.037421	0.031839	0.054957	0.359266	0.359325	0.324659	0.45755	0.049184	0.3752	0.145626	0.075914	0.065443	0.114978	0.740258	0.741875	0.667696	0.945534	0.10049	0.773841	protein_coding	Akt3	chr1	177020073	177258203
ENSMUSG00000019715	-1.252	1.262e-96	1.317e-95	down	2204	2350	1856	2169	987	972	945	876	2144.75	945	13.3166	14.4811	12.5606	14.47	6.46689	6.16258	6.35536	6.04634	13.7071	6.25779	26.7412	29.3765	25.8178	30.2731	13.3248	12.7235	13.0705	12.4948	28.0521	12.9034	protein_coding	Gle1	chr2	29935426	29960371
ENSMUSG00000019718	2.593	3.88e-05	7.429e-05	up	0	2	6	4	17	40	10	32	3	24.75	0	0.020987	0.069382	0.041826	0.201809	0.481658	0.116097	0.368538	0.0330488	0.292025	0	0.042574	0.142612	0.087505	0.415821	0.994447	0.238766	0.761591	0.0681728	0.602656	protein_coding	L3hypdh	chr12	72073428	72085439
ENSMUSG00000019726	3.674	5.319e-10	1.306e-09	up	0	0	8	0	41	31	49	38	2	39.75	0	0	0.01479	0	0.071928	0.10868	0.087997	0.066193	0.0036975	0.0836995	0	0	0.0304	0	0.148206	0.224384	0.180976	0.136789	0.0076	0.172589	protein_coding	Lyst	chr13	13590397	13778803
ENSMUSG00000019767	1.949	4.309e-10	1.061e-09	up	21	25	20	13	54	109	103	67	19.75	83.25	0.166498	0.158886	0.142038	0.087484	0.373236	0.825755	0.741961	0.475011	0.138727	0.603991	0.334344	0.322318	0.291951	0.183027	0.76904	1.70488	1.52592	0.981617	0.28291	1.24537	protein_coding	Ccdc170	chr10	4482502	4562231
ENSMUSG00000019768	-1.85	3.099e-17	9.691e-17	down	172	296	247	334	49	76	91	88	262.25	76	0.906948	1.06333	1.0227	1.26907	0.17779	0.294545	0.366087	0.327829	1.06551	0.291563	1.82125	2.15708	2.10212	2.65506	0.366332	0.608127	0.752897	0.677463	2.18388	0.601205	protein_coding	Esr1	chr10	4611593	5005614
ENSMUSG00000019773	-2.547	5.562e-237	1.672e-235	down	2105	2145	1743	1816	340	392	370	297	1952.25	349.75	23.9621	23.9981	22.1291	22.2095	4.09821	4.52637	4.58159	3.68503	23.0747	4.2228	48.1185	48.6829	45.4853	46.465	8.44424	9.3453	9.42254	7.61517	47.1879	8.70681	protein_coding	Fbxo5	chr10	5799160	5805600
ENSMUSG00000019775	3.441	2.146e-08	4.924e-08	up	0	2	3	2	50	27	26	19	1.75	30.5	0	0.003592	0.006545	0.00428	0.139924	0.072178	0.074117	0.054148	0.00360425	0.0850917	0	0.007288	0.013453	0.008954	0.288309	0.14902	0.15243	0.111899	0.00742375	0.175415	protein_coding	Rgs17	chr10	5825663	5922400
ENSMUSG00000019779	3.42	0.0003341	0.0005987	up	0	0	0	0	10	9	7	15	0	10.25	0	0	0	0	0.048621	0.040977	0.047461	0.072128	0	0.0522968	0	0	0	0	0.100181	0.084603	0.097607	0.149054	0	0.107861	protein_coding	Frk	chr10	34483399	34611278
ENSMUSG00000019787	-1.133	4.67e-57	3.043e-56	down	1224	1303	1237	1269	627	647	533	606	1258.25	603.25	6.81944	7.02181	7.48626	8.01936	3.71073	3.8224	3.25401	3.84113	7.33672	3.65707	13.6942	14.2446	15.3876	16.7775	7.64585	7.89186	6.69222	7.93776	15.026	7.54192	protein_coding	Trdn	chr10	33080554	33476709
ENSMUSG00000019789	1.13	6.218e-10	1.522e-09	up	80	51	80	73	157	173	163	168	71	165.25	0.679944	0.418674	0.749771	0.668476	1.43066	1.52138	1.51309	1.55419	0.629216	1.50483	1.3654	0.849326	1.54112	1.39853	2.94782	3.14109	3.11182	3.21175	1.28859	3.10312	protein_coding	Hey2	chr10	30832359	30842801
ENSMUSG00000019796	1.881	1.187e-47	6.723e-47	up	97	125	85	123	401	455	411	408	107.5	418.75	0.6453	0.78956	0.753443	0.876758	2.75935	3.149	2.9373	2.93593	0.766265	2.94539	1.29583	1.60171	1.54866	1.83428	5.68555	6.50153	6.04087	6.06714	1.57012	6.07377	protein_coding	Lrp11	chr10	7589800	7625483
ENSMUSG00000019820	1.288	1.685e-11	4.383e-11	up	88	64	53	49	168	169	143	176	63.5	164	0.178429	0.108723	0.135321	0.092228	0.320627	0.338827	0.271703	0.335156	0.128675	0.316578	0.358305	0.220556	0.278145	0.192952	0.660644	0.699553	0.558786	0.692605	0.262489	0.652897	protein_coding	Utrn	chr10	12382188	12869365
ENSMUSG00000019831	5.762	7.433e-158	1.298e-156	up	17	18	16	2	766	886	737	857	13.25	811.5	0.136839	0.14223	0.142617	0.016551	6.57214	7.51084	6.6093	7.4925	0.109559	7.0462	0.274787	0.28853	0.293143	0.034627	13.5417	15.5071	13.5927	15.4834	0.222772	14.5312	protein_coding	Wasf1	chr10	40883475	40938570
ENSMUSG00000019837	-1.614	8.526e-86	7.913e-85	down	1471	1218	1116	1276	402	479	421	439	1270.25	435.25	16.9913	12.8673	13.544	16.2176	4.76466	4.99693	4.51897	4.85917	14.9051	4.78493	34.1204	26.1028	27.8391	33.9292	9.81744	10.3168	9.29374	10.0415	30.4979	9.86739	protein_coding	Gtf3c6	chr10	40247703	40258108
ENSMUSG00000019843	-1.927	0	0	down	45474	46648	40025	42371	11952	12243	11901	12088	43629.5	12046	295.77	298.98	282.654	294.924	80.935	78.92	82.8627	84.1915	293.082	81.7273	593.938	606.515	580.981	617.017	166.764	162.941	170.416	173.983	599.613	168.526	protein_coding	Fyn	chr10	39368855	39565381
ENSMUSG00000019845	-1.158	8.287e-64	5.914e-63	down	1111	1111	993	1090	536	484	495	510	1076.25	506.25	7.48278	7.70613	7.21686	7.39356	3.80144	3.57799	3.80439	3.74642	7.44983	3.73256	15.0262	15.6328	14.8339	15.4682	7.83274	7.38724	7.82414	7.74203	15.2403	7.69654	protein_coding	Tube1	chr10	39133976	39152542
ENSMUSG00000019846	1.653	0.0003008	0.0005413	up	8	6	11	8	14	36	38	31	8.25	29.75	0.02682	0.019039	0.041325	0.027385	0.053461	0.354717	0.171144	0.238327	0.0286423	0.204412	0.053858	0.038622	0.084942	0.057293	0.110155	0.732361	0.351976	0.492507	0.0586788	0.42175	protein_coding	Lama4	chr10	38965515	39110188
ENSMUSG00000019848	1.086	0.0001409	0.0002598	up	41	30	21	18	60	59	64	66	27.5	62.25	0.534493	0.498055	0.378533	0.230391	0.853169	0.864133	1.06123	0.992237	0.410368	0.942691	1.07332	1.01036	0.778056	0.482005	1.75793	1.78412	2.18253	2.05047	0.835936	1.94376	protein_coding	Popdc3	chr10	45178098	45318452
ENSMUSG00000019850	-1.758	4.885e-299	1.956e-297	down	3315	3423	3047	3267	969	1017	1068	998	3263	1013	16.4729	16.6301	16.6857	16.6807	4.99679	5.24856	5.65567	5.57458	16.6174	5.3689	33.0794	33.736	34.2966	34.8982	10.2957	10.8364	11.6315	11.5199	34.0026	11.0709	protein_coding	Tnfaip3	chr10	19000910	19015657
ENSMUSG00000019852	3.095	3.878e-38	1.902e-37	up	24	14	13	29	162	182	199	207	20	187.5	0.035799	0.020629	0.021484	0.045826	0.257417	0.280025	0.323711	0.336345	0.0309345	0.299374	0.071889	0.041849	0.044159	0.095873	0.530399	0.578148	0.665746	0.695062	0.0634425	0.617339	protein_coding	Arfgef3	chr10	18581839	18743949
ENSMUSG00000019856	3.288	2.436e-09	5.814e-09	up	2	3	3	2	41	40	17	42	2.5	35	0.022284	0.014445	0.013967	0.008191	0.355012	0.258757	0.112595	0.27855	0.0147218	0.251229	0.044749	0.029304	0.028708	0.017137	0.731491	0.534238	0.231564	0.575627	0.0299745	0.51823	protein_coding	Fam184a	chr10	53633145	53751123
ENSMUSG00000019857	-1.089	1.514e-62	1.064e-61	down	3392	3527	3059	2860	1518	1843	1484	1494	3209.5	1584.75	34.6879	36.2319	34.7781	31.7626	17.3232	19.6606	17.4488	17.3652	34.3651	17.9494	69.6571	73.5006	71.4847	66.4513	35.6939	40.5919	35.8853	35.8854	70.2734	37.0141	protein_coding	Asf1a	chr10	53596757	53609225
ENSMUSG00000019861	1.041	1.297e-127	1.794e-126	up	1985	1896	1839	1900	4183	4348	3969	3999	1905	4124.75	10.4111	9.66291	10.5597	10.5766	23.2953	23.0298	22.3837	22.7642	10.3026	22.8682	20.9065	19.6023	21.7049	22.1275	47.9992	47.5481	46.0344	47.0426	21.0853	47.1561	protein_coding	Gopc	chr10	52335850	52382124
ENSMUSG00000019864	-1.043	2.411e-48	1.381e-47	down	1061	1013	1038	1079	524	566	533	517	1047.75	535	9.38115	8.35809	10.148	9.90576	4.85755	5.20881	5.12054	5.20808	9.44824	5.09875	18.8383	16.9553	20.8587	20.724	10.0088	10.7543	10.5309	10.7626	19.3441	10.5142	protein_coding	Rtn4ip1	chr10	43901807	43957201
ENSMUSG00000019865	2.467	0.0001811	0.0003312	up	0	3	7	0	20	11	25	22	2.5	19.5	0	0.036699	0.096517	0	0.342779	0.208213	0.525484	0.549646	0.033304	0.406531	0	0.074447	0.198386	0	0.706286	0.429882	1.08072	1.13585	0.0682082	0.838183	protein_coding	Nmbr	chr10	14705591	14770850
ENSMUSG00000019866	1.128	1.077e-15	3.234e-15	up	108	93	95	103	237	221	232	232	99.75	230.5	0.313287	0.26621	0.305814	0.321341	0.733033	0.657341	0.732271	0.730233	0.301663	0.71322	0.629113	0.540038	0.628586	0.672283	1.51039	1.35717	1.50599	1.50904	0.617505	1.47065	protein_coding	Crybg1	chr10	43950636	44148853
ENSMUSG00000019873	-1.081	2.674e-110	3.159e-109	down	3111	3050	2726	2971	1433	1410	1516	1529	2964.5	1472	12.8608	12.2538	12.414	13.2132	6.14133	5.89365	6.70893	6.74771	12.6854	6.37291	25.8258	24.8583	25.5164	27.6435	12.654	12.1682	13.7976	13.9442	25.961	13.141	protein_coding	Reep3	chr10	67009189	67096945
ENSMUSG00000019874	4.213	1.148e-06	2.411e-06	up	0	0	0	0	20	20	16	18	0	18.5	0	0	0	0	0.536826	0.547728	0.426126	0.503067	0	0.503437	0	0	0	0	1.10611	1.13086	0.876376	1.0396	0	1.03824	protein_coding	Fabp7	chr10	57784881	57788450
ENSMUSG00000019890	4.524	0	0	up	207	187	174	190	5049	4565	4437	4363	189.5	4603.5	3.6279	3.23773	3.39564	3.58954	94.244	82.0924	84.652	83.1558	3.4627	86.0361	7.2852	6.56811	6.97958	7.50975	194.187	169.491	174.096	171.843	7.08566	177.404	protein_coding	Nts	chr10	102481756	102490486
ENSMUSG00000019893	2.325	0.01318	0.02028	up	0	0	2	0	7	12	3	6	0.5	7	0	0	0.006542	0	0.019685	0.034159	0.007184	0.017043	0.0016355	0.0195178	0	0	0.013446	0	0.040559	0.070526	0.014775	0.035219	0.0033615	0.0402697	protein_coding	Ros1	chr10	52045721	52195244
ENSMUSG00000019899	3.268	1.384e-06	2.897e-06	up	0	3	0	2	29	27	16	15	1.25	21.75	0	0.006001	0	0.007382	0.074794	0.069207	0.051158	0.056215	0.00334575	0.0628435	0	0.012175	0	0.015445	0.154111	0.142887	0.105212	0.11617	0.006905	0.129595	protein_coding	Lama2	chr10	26980036	27619758
ENSMUSG00000019905	3.1	0.001804	0.003039	up	0	0	0	0	8	5	12	7	0	8	0	0	0	0	0.063031	0.039138	0.093443	0.0563	0	0.062978	0	0	0	0	0.129874	0.080805	0.192176	0.116345	0	0.1298	protein_coding	Gprc6a	chr10	51614823	51631461
ENSMUSG00000019927	1.268	0.009533	0.01492	up	3	8	10	8	18	19	26	17	7.25	20	0.045961	0.115921	0.164497	0.124887	0.260601	0.275651	0.511274	0.223025	0.112817	0.317638	0.092295	0.235159	0.338116	0.261279	0.53696	0.569118	1.05149	0.460884	0.231712	0.654613	protein_coding	Ube2d1	chr10	71254980	71285262
ENSMUSG00000019929	3.084	2.203e-06	4.56e-06	up	0	0	4	3	37	22	14	22	1.75	23.75	0	0	0.016585	0.010096	0.48443	0.25785	0.141612	0.290718	0.00667025	0.293652	0	0	0.034089	0.021123	0.998154	0.532365	0.291241	0.600774	0.013803	0.605634	protein_coding	Dcn	chr10	97479609	97518143
ENSMUSG00000019933	1.416	2.816e-12	7.528e-12	up	39	55	40	49	132	123	147	118	45.75	130	1.98363	2.81949	2.3828	2.8163	7.44193	6.93101	8.4033	6.77165	2.50055	7.38697	3.98334	5.71965	4.89772	5.89205	15.3339	14.31	17.2823	13.9937	5.12319	15.23	protein_coding	Mrln	chr10	70204664	70219711
ENSMUSG00000019942	-1.992	1.416e-219	3.842e-218	down	4686	4511	3649	3719	1102	1186	1050	1028	4141.25	1091.5	25.1587	24.353	21.7922	22.7384	6.67971	6.77464	6.1127	8.16264	23.5106	6.93242	50.5214	49.4029	44.7927	47.5716	13.7633	13.9872	12.5714	16.8682	48.0722	14.2975	protein_coding	Cdk1	chr10	69335146	69352938
ENSMUSG00000019944	-2.073	0	0	down	4841	5053	4575	4703	1198	1200	1165	1223	4793	1196.5	24.7749	25.9311	25.9225	26.7626	6.48157	6.11375	6.75519	6.63977	25.8478	6.49757	49.7506	52.6042	53.2824	55.9906	13.3551	12.6226	13.8928	13.7212	52.907	13.3979	protein_coding	Rhobtb1	chr10	69151434	69291791
ENSMUSG00000019960	1.423	1.018e-125	1.38e-124	up	1143	1097	1098	1154	3403	2998	3237	3040	1123	3169.5	9.07983	8.57971	9.6543	9.87897	28.8784	24.4341	28.0543	26.3731	9.2982	26.935	18.2333	17.4049	19.8439	20.668	59.503	50.4474	57.6967	54.5003	19.0375	55.5369	protein_coding	Dusp6	chr10	99263231	99267489
ENSMUSG00000019961	-1.622	0	0	down	18156	18782	16130	16194	5645	6182	5821	5991	17315.5	5909.75	121.538	129.667	121.922	121.12	46.9508	46.5973	49.0303	47.9868	123.562	47.6413	244.062	263.044	250.604	253.399	96.7407	96.2063	100.836	99.1655	252.777	98.2371	protein_coding	Tmpo	chr10	91147571	91181315
ENSMUSG00000019970	2.302	8.602e-06	1.723e-05	up	2	5	3	7	37	27	21	20	4.25	26.25	0.014147	0.03614	0.023455	0.047739	0.365248	0.188976	0.171778	0.181902	0.0303703	0.226976	0.028408	0.073314	0.048211	0.099875	0.752583	0.390167	0.353281	0.375905	0.062452	0.467984	protein_coding	Sgk1	chr10	21882184	21999903
ENSMUSG00000019982	1.524	0.00154	0.002608	up	4	12	10	7	36	25	13	34	8.25	27	0.018286	0.057223	0.047715	0.030956	0.213487	0.152879	0.081167	0.222566	0.038545	0.167525	0.036719	0.116084	0.098075	0.064761	0.439884	0.315639	0.166929	0.459936	0.0789098	0.345597	protein_coding	Myb	chr10	21124935	21160984
ENSMUSG00000019988	-1.127	1.039e-108	1.209e-107	down	3342	3288	2755	2999	1560	1429	1479	1480	3096	1487	21.3812	20.7574	19.1919	20.6517	10.5458	9.37623	10.7297	10.23	20.4955	10.2205	42.9357	42.1088	39.4479	43.2058	21.7293	19.3585	22.0669	21.1405	41.9245	21.0738	protein_coding	Nedd1	chr10	92684746	92722420
ENSMUSG00000019989	4.833	1.075e-12	2.919e-12	up	0	0	0	2	35	50	49	42	0.5	44	0	0	0	0.011138	0.199158	0.297588	0.268916	0.26514	0.0027845	0.2577	0	0	0	0.023303	0.410358	0.614411	0.553054	0.547917	0.00582575	0.531435	protein_coding	Enpp3	chr10	24772406	24842823
ENSMUSG00000019990	1.977	0.0002505	0.0004535	up	4	2	5	10	40	22	14	24	5.25	25	0.018377	0.01046	0.023679	0.063858	0.218765	0.103184	0.069009	0.137339	0.0290935	0.132074	0.036902	0.02122	0.048671	0.133598	0.450758	0.213037	0.141925	0.283812	0.0600977	0.272383	protein_coding	Pde7b	chr10	20398004	20725078
ENSMUSG00000020007	4.612	5.184e-08	1.167e-07	up	0	0	0	0	28	31	24	16	0	24.75	0	0	0	0	0.306511	0.323793	0.261858	0.176879	0	0.26726	0	0	0	0	0.631557	0.668515	0.538539	0.365523	0	0.551033	protein_coding	Il20ra	chr10	19712570	19760053
ENSMUSG00000020014	1.462	1.15e-05	2.285e-05	up	37	17	11	34	74	70	95	54	24.75	73.25	0.199464	0.036269	0.15636	0.160518	0.383555	0.277342	0.227146	0.575026	0.138153	0.365767	0.400547	0.073576	0.32139	0.335822	0.790302	0.57261	0.46715	1.1883	0.282834	0.75459	protein_coding	Cfap54	chr10	92775619	93081618
ENSMUSG00000020015	-1.105	3.915e-67	2.916e-66	down	1538	1696	1479	1568	820	764	701	783	1570.25	767	9.42459	10.3029	10.0314	10.4	5.57082	4.76751	4.81513	5.32359	10.0397	5.11926	18.9256	20.9006	20.6191	21.758	11.4785	9.84317	9.90284	11.0013	20.5508	10.5564	protein_coding	Cdk17	chr10	93160875	93267071
ENSMUSG00000020017	1.896	1.318e-08	3.054e-08	up	19	14	8	16	41	64	64	65	14.25	58.5	0.075403	0.054292	0.033596	0.068636	0.17731	0.267649	0.284477	0.289869	0.0579817	0.254826	0.151417	0.110138	0.069056	0.143595	0.365342	0.552597	0.585057	0.599018	0.118552	0.525504	protein_coding	Hal	chr10	93488768	93519304
ENSMUSG00000020020	3.717	4.943e-59	3.319e-58	up	21	12	18	23	307	217	268	282	18.5	268.5	0.186377	0.096842	0.1644	0.212968	2.78395	1.91475	2.46617	2.57852	0.165147	2.43585	0.374266	0.196456	0.337916	0.445554	5.73625	3.95327	5.07193	5.32855	0.338548	5.0225	protein_coding	Usp44	chr10	93831555	93858088
ENSMUSG00000020021	1.852	5.459e-204	1.328e-202	up	540	632	521	537	2023	2210	2134	2103	557.5	2117.5	1.49458	1.69962	1.59316	1.72229	5.91953	6.41294	6.57652	6.25896	1.62741	6.29199	3.00129	3.44788	3.27466	3.60324	12.197	13.2404	13.5253	12.9342	3.33177	12.9742	protein_coding	Fgd6	chr10	94036001	94145339
ENSMUSG00000020023	-1.051	1.805e-119	2.314e-118	down	3340	3402	3150	3359	1671	1777	1697	1578	3312.75	1680.75	13.2853	13.3104	14.2608	14.4228	7.1059	7.27937	7.39523	6.86539	13.8198	7.16147	26.6783	27.0016	29.3125	30.1742	14.6415	15.0292	15.2091	14.1874	28.2916	14.7668	protein_coding	Tmcc3	chr10	94311949	94590956
ENSMUSG00000020027	1.58	1.902e-69	1.464e-68	up	292	345	257	328	970	972	1026	878	305.5	961.5	2.82092	3.54489	3.00743	3.37686	11.7507	10.3986	11.4725	10.0624	3.18752	10.921	5.6647	7.19123	6.18163	7.06479	24.212	21.4692	23.5944	20.794	6.52559	22.5174	protein_coding	Socs2	chr10	95385362	95417180
ENSMUSG00000020029	1.007	5.02e-84	4.589e-83	up	1826	1937	1529	1593	3750	3750	3469	3558	1721.25	3631.75	12.493	13.0514	11.5995	11.7513	27.2161	26.2196	25.7281	26.3635	12.2238	26.3818	25.0873	26.4763	23.8423	24.5851	56.0779	54.1339	52.9126	54.4806	24.9978	54.4013	protein_coding	Nudt4	chr10	95547007	95564146
ENSMUSG00000020032	2.09	0.001372	0.002333	up	2	2	2	4	8	25	13	13	2.5	14.75	0.007907	0.007786	0.008652	0.012898	0.032948	0.098213	0.054043	0.05475	0.00931075	0.0599885	0.015877	0.015794	0.017783	0.026985	0.067888	0.202773	0.111145	0.113142	0.0191098	0.123737	protein_coding	Nuak1	chr10	84370905	84440597
ENSMUSG00000020034	1.65	1.6e-187	3.471e-186	up	1013	1030	1024	989	3243	3655	3109	3402	1014	3352.25	8.22924	8.25922	9.41957	8.74629	28.1389	30.5786	27.7852	30.2721	8.66358	29.1937	16.5252	16.7548	19.3615	18.2983	57.9794	63.1336	57.1432	62.5578	17.7349	60.2035	protein_coding	Tcp11l2	chr10	84576626	84614359
ENSMUSG00000020037	1.891	7.68e-05	0.0001442	up	14	10	5	2	45	20	36	30	7.75	32.75	0.08609	0.056531	0.031213	0.012243	0.347716	0.126558	0.235892	0.199765	0.0465192	0.227483	0.172879	0.11468	0.064156	0.025613	0.716458	0.261297	0.485138	0.412817	0.094332	0.468927	protein_coding	Rfx4	chr10	84756062	84906538
ENSMUSG00000020042	3.95	8.295e-08	1.847e-07	up	0	0	2	0	20	27	19	28	0.5	23.5	0	0	0.00842	0	0.079593	0.101911	0.07713	0.113917	0.002105	0.0931378	0	0	0.017307	0	0.163999	0.210408	0.158627	0.23541	0.00432675	0.192111	protein_coding	Btbd11	chr10	85386814	85660292
ENSMUSG00000020048	-1.22	0	0	down	97507	97425	83577	84286	40870	42147	40084	40359	90698.8	40865	760.044	748.083	723.247	708.425	338.234	335.937	339.229	340.67	734.95	338.518	1526.25	1517.57	1486.6	1482.11	696.921	693.587	697.662	703.999	1503.13	698.042	protein_coding	Hsp90b1	chr10	86690209	86705509
ENSMUSG00000020053	2.689	0.0001724	0.0003157	up	0	0	0	9	22	33	11	19	2.25	21.25	0	0	0	0.029445	0.12195	0.110171	0.034242	0.06258	0.00736125	0.0822357	0	0	0	0.061602	0.251273	0.227463	0.070422	0.129321	0.0154005	0.16962	protein_coding	Igf1	chr10	87858265	87937042
ENSMUSG00000020057	1.939	8.204e-30	3.449e-29	up	79	62	41	68	261	273	259	224	62.5	254.25	0.61416	0.4767	0.353497	0.884864	2.16399	2.55726	2.50193	2.10442	0.582305	2.3319	1.2333	0.967042	0.726596	1.85124	4.45883	5.2798	5.14549	4.34882	1.19454	4.80824	protein_coding	Dram1	chr10	88322804	88379080
ENSMUSG00000020061	1.895	9.099e-33	4.046e-32	up	63	58	54	59	221	252	215	239	58.5	231.75	0.471403	0.354509	0.408417	0.447249	1.78274	1.76898	1.76471	1.84654	0.420395	1.79074	0.946629	0.719161	0.83948	0.935698	3.67328	3.65229	3.62932	3.81589	0.860242	3.6927	protein_coding	Mybpc1	chr10	88518279	88605152
ENSMUSG00000020062	2.078	7.343e-32	3.203e-31	up	43	43	50	40	196	201	202	197	44	199	0.175727	0.17217	0.224497	0.177503	0.852638	0.843836	0.902298	0.874692	0.187474	0.868366	0.352879	0.349266	0.461444	0.371357	1.75683	1.74221	1.85567	1.80756	0.383736	1.79057	protein_coding	Slc5a8	chr10	88885992	88929515
ENSMUSG00000020067	2.389	1.181e-12	3.204e-12	up	5	16	13	14	77	77	76	53	12	70.75	0.019239	0.15539	0.056143	0.059778	0.707915	0.579484	0.629154	0.429617	0.0726375	0.586542	0.038633	0.315227	0.1154	0.125064	1.45864	1.19642	1.29392	0.88781	0.148581	1.2092	protein_coding	Mypn	chr10	63115795	63203952
ENSMUSG00000020069	-1.037	7.745e-86	7.199e-85	down	2782	2986	2459	2702	1358	1454	1300	1481	2732.25	1398.25	41.4187	40.508	37.7629	41.0221	25.4839	25.2694	25.6291	27.784	40.1779	26.0416	83.1731	82.1751	77.6198	85.8233	52.5087	52.1722	52.709	57.4161	82.1978	53.7015	protein_coding	Hnrnph3	chr10	63014664	63024217
ENSMUSG00000020070	1.011	6.982e-102	7.621e-101	up	1444	1547	1409	1364	2943	3232	2995	3048	1441	3054.5	9.52239	9.38704	9.49443	8.98792	18.8746	20.661	19.6002	20.5615	9.34795	19.9243	19.122	19.0427	19.5153	18.8038	38.8904	42.6574	40.3098	42.4905	19.121	41.0871	protein_coding	Rufy2	chr10	62980223	63017210
ENSMUSG00000020074	-1.45	0	0	down	11937	11976	10056	10606	4285	4386	4265	4187	11143.8	4280.75	68.3783	66.5314	61.9894	65.4647	26.9875	26.5813	26.2373	26.6162	65.591	26.6056	137.311	134.967	127.416	136.96	55.6069	54.8807	53.9599	55.0028	134.163	54.8626	protein_coding	Ccar1	chr10	62743928	62792286
ENSMUSG00000020077	-2.298	0	0	down	20955	20663	17959	19615	4403	4314	3976	4215	19798	4227	453.091	441.441	433.273	458.969	101.431	97.0739	93.2544	99.3932	446.693	97.7881	909.856	895.514	890.57	960.218	208.995	200.422	191.788	205.397	914.04	201.651	protein_coding	Srgn	chr10	62493833	62527451
ENSMUSG00000020079	-1.097	1.055e-41	5.466e-41	down	1500	1319	1067	1138	598	641	618	603	1256	615	13.752	12.5385	11.1482	11.1288	6.27892	6.24299	5.98714	6.42535	12.1419	6.2336	27.6155	25.4358	22.9146	23.2828	12.9375	12.8895	12.3132	13.2781	24.8122	12.8546	protein_coding	Supv3l1	chr10	62429209	62449738
ENSMUSG00000020080	2.611	1.925e-21	6.738e-21	up	17	16	9	25	110	103	109	129	16.75	112.75	0.145231	0.093471	0.058016	0.162125	0.861662	0.87965	0.871103	0.984748	0.114711	0.899291	0.29164	0.189616	0.119249	0.339184	1.77543	1.81615	1.79151	2.035	0.234922	1.85452	protein_coding	Hkdc1	chr10	62383137	62422491
ENSMUSG00000020081	1.794	0.002236	0.003736	up	4	5	4	3	10	24	25	10	4	17.25	0.031333	0.047528	0.037987	0.020979	0.096027	0.232006	0.257825	0.097616	0.0344568	0.170869	0.062921	0.096417	0.078081	0.043891	0.197861	0.479008	0.530245	0.201725	0.0703275	0.35221	protein_coding	Tacr2	chr10	62252438	62265990
ENSMUSG00000020090	2.239	0.0002912	0.0005246	up	4	4	0	2	16	18	15	16	2.5	16.25	0.020252	0.022887	0	0.012527	0.103444	0.111054	0.097245	0.108891	0.0139165	0.105159	0.040669	0.046429	0	0.026208	0.213142	0.229286	0.199995	0.225025	0.0283265	0.216862	protein_coding	Npffr1	chr10	61595492	61628565
ENSMUSG00000020092	1.585	1.482e-86	1.391e-85	up	384	485	385	457	1359	1302	1315	1426	427.75	1350.5	2.06428	2.85498	2.21639	2.63502	7.9951	7.54258	7.75094	9.06453	2.44267	8.08829	4.1453	5.79165	4.55567	5.51279	16.4737	15.5727	15.9406	18.732	5.00135	16.6797	protein_coding	Pald1	chr10	61319656	61383530
ENSMUSG00000020099	4.057	3.052e-09	7.258e-09	up	0	0	3	0	40	25	27	27	0.75	29.75	0	0	0.011736	0	0.155586	0.092244	0.109121	0.108913	0.002934	0.116466	0	0	0.024123	0	0.320581	0.190449	0.22442	0.22507	0.00603075	0.24013	protein_coding	Unc5b	chr10	60762593	60831581
ENSMUSG00000020107	-1.949	0	0	down	3547	3554	3302	3335	877	964	925	971	3434.5	934.25	50.4799	49.1845	53.0773	50.294	14.6591	16.1669	16.0922	17.551	50.7589	16.1173	101.369	99.7766	109.098	105.221	30.2047	33.3787	33.0954	36.2695	103.866	33.2371	protein_coding	Anapc16	chr10	59987409	60003135
ENSMUSG00000020108	1.98	2.374e-151	3.934e-150	up	978	1064	1050	951	3912	4769	3625	4504	1010.75	4202.5	12.2436	13.1122	14.576	12.8241	51.9327	60.988	49.1764	61.0408	13.189	55.7845	24.5866	26.5995	29.9603	26.8295	107.006	125.918	101.136	126.142	26.994	115.05	protein_coding	Ddit4	chr10	59949669	59951834
ENSMUSG00000020111	1.119	2.574e-154	4.381e-153	up	2964	2792	2406	2600	6322	6145	6119	5964	2690.5	6137.5	27.6011	25.6078	24.3983	25.5211	61.7119	57.4882	60.4514	58.726	25.7821	59.5944	55.426	51.9484	50.1495	53.3932	127.156	118.692	124.325	121.358	52.7293	122.883	protein_coding	Micu1	chr10	59702477	59864132
ENSMUSG00000020116	-1.977	1.687e-173	3.305e-172	down	3496	3405	3085	3062	929	792	983	773	3262	869.25	49.8066	47.7081	48.7519	47.1694	14.0928	11.7022	15.3065	11.9697	48.359	13.2678	100.017	96.7814	100.207	98.684	29.0379	24.1607	31.4794	24.7355	98.9224	27.3534	protein_coding	Pno1	chr11	17203198	17211568
ENSMUSG00000020120	-2.987	0	0	down	2106	2174	1897	2014	297	296	262	227	2047.75	270.5	11.2811	11.4693	11.2661	11.6306	1.68564	1.61748	1.52089	1.31344	11.4118	1.53436	22.6536	23.2668	23.1569	24.3326	3.47322	3.33951	3.12787	2.71425	23.3525	3.16371	protein_coding	Plek	chr11	16971206	17052381
ENSMUSG00000020121	1.188	0.003221	0.005303	up	23	11	11	8	22	37	36	37	13.25	33	0.30692	0.17345	0.093512	0.107079	0.063515	0.104375	0.141992	0.329865	0.17024	0.159937	0.616327	0.351864	0.192211	0.224022	0.13087	0.215495	0.292022	0.681671	0.346106	0.330014	protein_coding	Srgap1	chr10	121780991	122047315
ENSMUSG00000020125	2.33	1.931e-07	4.222e-07	up	20	8	6	1	59	39	57	45	8.75	50	0.426197	0.166821	0.142147	0.022627	1.39647	0.872108	1.36026	1.06441	0.189448	1.17331	0.85585	0.338416	0.292176	0.047338	2.87739	1.80058	2.79752	2.19962	0.383445	2.41878	protein_coding	Elane	chr10	79886247	79888215
ENSMUSG00000020128	-1.208	7.739e-108	8.909e-107	down	4023	4068	3667	3888	1629	2042	1766	1687	3911.5	1781	24.19	22.5031	23.9477	24.5725	10.5084	12.2537	11.21	10.7915	23.8033	11.1909	48.5761	45.6501	49.2233	51.4088	21.6522	25.2995	23.0546	22.3009	48.7145	23.0768	protein_coding	Vps54	chr11	21239281	21321136
ENSMUSG00000020131	1.069	4.676e-25	1.786e-24	up	267	303	219	231	500	607	561	582	255	562.5	3.67783	3.88877	3.1582	3.52457	5.55794	5.72536	6.00351	6.54801	3.56234	5.95871	7.38548	7.88883	6.49153	7.37383	11.452	11.8208	12.3468	13.5315	7.28492	12.2878	protein_coding	Pcsk4	chr10	80321283	80329498
ENSMUSG00000020135	2.5	2.182e-115	2.693e-114	up	150	140	172	159	853	1042	842	988	155.25	931.25	0.364237	0.357367	0.506429	0.473792	2.41591	2.84038	2.40553	2.96314	0.425456	2.65624	0.731425	0.72496	1.04094	0.991231	4.9779	5.86435	4.94723	6.12337	0.872139	5.47821	protein_coding	Apc2	chr10	80295977	80318263
ENSMUSG00000020137	-1.623	1.763e-96	1.836e-95	down	1607	1735	1727	1588	546	648	498	583	1664.25	568.75	7.74627	8.0753	8.88409	8.12008	2.91456	3.07017	2.93732	3.10786	8.20643	3.00748	15.5553	16.3817	18.2608	16.9882	6.00537	6.33878	6.04092	6.42244	16.7965	6.20188	protein_coding	Thap2	chr10	115368404	115384443
ENSMUSG00000020140	1.883	0.01334	0.02052	up	7	0	0	2	6	11	19	10	2.25	11.5	0.047405	0	0	0.010049	0.025307	0.046734	0.084547	0.046749	0.0143635	0.0508342	0.095195	0	0	0.021024	0.052145	0.096488	0.173878	0.096607	0.0290548	0.104779	protein_coding	Lgr5	chr10	115450311	115587780
ENSMUSG00000020142	-1.266	3.76e-142	5.791e-141	down	4311	4333	3932	4048	1742	2054	1695	1779	4156	1817.5	24.3505	24.0841	24.6513	24.5357	10.4301	11.8786	10.3243	10.8288	24.4054	10.8654	48.8985	48.8574	50.6696	51.3316	21.491	24.5249	21.233	22.3778	49.9393	22.4067	protein_coding	Slc1a4	chr11	20302180	20332713
ENSMUSG00000020143	-2.602	0	0	down	12770	12292	10585	11270	2068	2092	2036	1912	11729.2	2027	43.8724	41.5905	40.3351	41.91	7.55281	7.36631	7.60832	7.13555	41.927	7.41575	88.1004	84.3712	82.9069	87.6809	15.5623	15.2087	15.6473	14.7457	85.7649	15.291	protein_coding	Dock2	chr11	34226815	34783892
ENSMUSG00000020150	6.8	1.882e-44	1.017e-43	up	6	0	0	0	325	272	334	234	1.5	291.25	0.116232	0	0	0	7.67741	6.20942	8.0628	5.65452	0.029058	6.90104	0.233405	0	0	0	15.8191	12.8202	16.582	11.6851	0.0583513	14.2266	protein_coding	Gamt	chr10	80258151	80261012
ENSMUSG00000020151	3.427	0.00119	0.002034	up	0	0	0	0	9	0	13	19	0	10.25	0	0	0	0	0.05382	0	0.081376	0.121417	0	0.0641532	0	0	0	0	0.110894	0	0.167358	0.25091	0	0.132291	protein_coding	Ptprr	chr10	116018213	116274932
ENSMUSG00000020155	3.334	1.35e-06	2.826e-06	up	4	0	2	0	8	26	32	36	1.5	25.5	0.020831	0	0.009497	0	0.041397	0.138531	0.179442	0.20288	0.007582	0.140563	0.041831	0	0.01952	0	0.085297	0.286015	0.369041	0.419255	0.0153378	0.289902	protein_coding	Kcnmb1	chr11	33963013	33973641
ENSMUSG00000020163	1.901	5.171e-211	1.318e-209	up	695	750	676	606	2511	2809	2617	2782	681.75	2679.75	33.8473	36.226	35.7539	32.0251	130.261	140.841	139.146	147.195	34.4631	139.361	67.9689	73.4887	73.4903	67.0003	268.399	290.785	286.168	304.181	70.4871	287.383	protein_coding	Uqcr11	chr10	80402997	80406830
ENSMUSG00000020169	2.309	6.342e-07	1.35e-06	up	7	2	11	5	51	29	39	29	6.25	37	0.055059	0.011035	0.095297	0.043498	0.430719	0.236587	0.33702	0.248446	0.0512222	0.313193	0.110564	0.022385	0.195879	0.091003	0.887483	0.488465	0.693117	0.513416	0.104958	0.64562	protein_coding	Best3	chr10	116986314	117025040
ENSMUSG00000020175	2.574	1.005e-113	1.221e-112	up	92	101	87	93	579	610	560	606	93.25	588.75	0.771496	0.765476	0.720768	0.882964	4.64386	4.47284	5.27827	4.95109	0.785176	4.83651	1.54925	1.55286	1.4815	1.84726	9.56852	9.23478	10.8553	10.2315	1.60772	9.97253	protein_coding	Rab36	chr10	75037058	75054748
ENSMUSG00000020181	2.991	3.024e-28	1.234e-27	up	10	14	20	13	128	114	123	142	14.25	126.75	0.02039	0.027922	0.044455	0.027479	0.281598	0.235881	0.27188	0.312437	0.0300615	0.275449	0.040946	0.056644	0.091376	0.057489	0.580225	0.487007	0.559152	0.645656	0.0616138	0.56801	protein_coding	Nav3	chr10	109681259	110456204
ENSMUSG00000020183	2.63	7.704e-06	1.547e-05	up	2	9	2	0	21	39	28	18	3.25	26.5	0.007162	0.034375	0.008443	0	0.146005	0.223941	0.180021	0.08208	0.012495	0.158012	0.014382	0.069733	0.017355	0	0.30084	0.462356	0.370233	0.169619	0.0253675	0.325762	protein_coding	Cpm	chr10	117629500	117687352
ENSMUSG00000020186	2.636	2.141e-75	1.765e-74	up	112	159	82	89	769	817	629	683	110.5	724.5	1.95938	2.92942	1.53786	1.75433	14.3807	13.6651	11.73	12.3667	2.04525	13.0356	3.93464	5.94266	3.161	3.67026	29.631	28.2135	24.124	25.5559	4.17714	26.8811	protein_coding	Csrp2	chr10	110919789	110939622
ENSMUSG00000020190	3.347	0	0	up	3243	3453	3029	3101	36158	33728	34901	32411	3206.5	34299.5	20.9731	22.4815	21.7876	22.1268	250.292	225.457	246.626	234.701	21.8422	239.269	42.1162	45.6063	44.7832	46.292	515.72	465.487	507.213	485.013	44.6994	493.358	protein_coding	Mknk2	chr10	80665327	80678112
ENSMUSG00000020191	-1.556	0.0002918	0.0005257	down	34	79	62	38	18	36	15	5	53.25	18.5	0.515146	1.25927	1.31149	0.649076	0.277407	0.548869	0.23727	0.077845	0.933746	0.285348	1.03447	2.55457	2.69571	1.35795	0.571588	1.13321	0.487971	0.160868	1.91067	0.58841	protein_coding	Spata48	chr11	11462094	11515192
ENSMUSG00000020193	1.21	7.13e-13	1.946e-12	up	95	80	93	68	237	190	212	184	84	205.75	0.489343	0.4037	0.530185	0.37742	1.29681	1.0001	1.18604	1.02741	0.450162	1.12759	0.982652	0.818952	1.08977	0.789609	2.67204	2.06485	2.43921	2.12315	0.920246	2.32481	protein_coding	Zpbp	chr11	11279626	11462408
ENSMUSG00000020205	2.467	0	0	up	956	1125	843	910	5229	5899	5511	5633	958.5	5568	11.4049	13.4062	11.7785	11.8956	66.913	70.8678	71.0931	70.8714	12.1213	69.9363	22.9022	27.1959	24.2101	24.887	137.872	146.316	146.21	146.457	24.7988	144.214	protein_coding	Phlda1	chr10	111506286	111508645
ENSMUSG00000020218	9.081	1.229e-52	7.512e-52	up	0	2	0	0	842	882	816	871	0.5	852.75	0	0.01484	0	0	8.63912	9.18129	8.52511	9.19494	0.00371	8.88511	0	0.030104	0	0	17.8006	18.956	17.5328	19.0015	0.007526	18.3227	protein_coding	Wif1	chr10	121033960	121100650
ENSMUSG00000020219	-1.106	1.041e-88	9.977e-88	down	2161	2198	2019	2230	1116	1058	1042	988	2152	1051	41.3872	41.5922	42.6025	49.6806	23.7781	22.4988	24.0228	22.0786	43.8156	23.0946	83.1099	84.3747	87.5674	103.938	48.9941	46.4519	49.4055	45.6258	89.7475	47.6193	protein_coding	Timm13	chr10	80899450	80900969
ENSMUSG00000020227	3.363	1.256e-06	2.633e-06	up	2	3	0	0	11	38	25	19	1.25	23.25	0.010406	0.018258	0	0	0.088857	0.271681	0.187927	0.138656	0.007166	0.17178	0.020895	0.037038	0	0	0.183088	0.560921	0.386492	0.286535	0.0144832	0.354259	protein_coding	Irak3	chr10	120141648	120202130
ENSMUSG00000020229	3.345	0.001702	0.002873	up	0	0	0	0	8	20	0	11	0	9.75	0	0	0	0	0.084199	0.217571	0	0.119374	0	0.105286	0	0	0	0	0.173489	0.449204	0	0.246688	0	0.217345	protein_coding	Slc5a4a	chr10	76147451	76189265
ENSMUSG00000020231	1.551	1.366e-127	1.887e-126	up	518	522	540	537	1641	1625	1611	1660	529.25	1634.25	1.83861	2.16857	2.44166	2.0065	6.09147	5.90916	6.24191	6.46893	2.11384	6.17787	3.69212	4.3992	5.01872	4.19785	12.5513	12.2002	12.8371	13.3681	4.32697	12.7392	protein_coding	Dip2a	chr10	76259429	76345291
ENSMUSG00000020241	4.354	1.442e-82	1.294e-81	up	17	9	19	12	317	362	326	305	14.25	327.5	0.091695	0.041306	0.106666	0.067416	1.84149	2.01974	1.91268	1.79257	0.0767707	1.89162	0.184133	0.083792	0.219246	0.141043	3.79433	4.17003	3.93363	3.70436	0.157054	3.90059	protein_coding	Col6a2	chr10	76595762	76623630
ENSMUSG00000020250	1.226	9.709e-158	1.693e-156	up	4662	5181	4492	4715	12497	11391	11920	11037	4762.5	11711.2	33.3807	41.4821	34.6574	36.3876	98.4517	87.7521	93.8341	91.9433	36.477	92.9953	67.032	84.1512	71.2366	76.1272	202.857	181.176	192.98	190.002	74.6368	191.754	protein_coding	Txnrd1	chr10	82833951	82897712
ENSMUSG00000020255	-2.188	0	0	down	29148	27626	23566	24921	5711	6487	5990	6061	26315.2	6062.25	5.19922	4.85255	4.66197	4.79192	1.08013	1.18203	1.15795	1.17034	4.87641	1.14761	10.4406	9.84396	9.58245	10.0253	2.22558	2.44047	2.38145	2.41852	9.97307	2.3665	protein_coding	D10Wsu102e	chr10	83360221	83488505
ENSMUSG00000020256	-3.275	0	0	down	3086	3177	2663	2718	322	285	365	287	2911	314.75	13.4665	13.9086	12.9943	13.0929	1.88037	1.42563	2.07978	1.78506	13.3656	1.79271	27.0421	28.2152	26.7091	27.392	3.87446	2.94341	4.27729	3.68885	27.3396	3.696	protein_coding	Aldh1l2	chr10	83487450	83534140
ENSMUSG00000020261	1.155	1.097e-54	6.909e-54	up	773	889	752	973	1953	2127	1936	1926	846.75	1985.5	3.24764	3.65589	3.47581	4.37143	8.64586	9.15222	8.98158	8.72073	3.68769	8.8751	6.5216	7.4164	7.14435	9.14555	17.8145	18.896	18.4716	18.0215	7.55698	18.3009	protein_coding	Slc36a1	chr11	55204350	55236330
ENSMUSG00000020262	2.392	2.605e-06	5.371e-06	up	2	6	3	8	19	34	25	45	4.75	30.75	0.005563	0.017971	0.010778	0.030727	0.06584	0.109065	0.09061	0.1586	0.0162597	0.106029	0.011171	0.036457	0.022154	0.064285	0.135662	0.225179	0.18635	0.327748	0.0335167	0.218735	protein_coding	Adarb1	chr10	77290726	77418270
ENSMUSG00000020263	1.155	4.614e-148	7.461e-147	up	2159	2112	1888	2029	4896	4818	4473	4981	2047	4792	19.2898	18.7232	19.9667	20.4539	40.9775	38.8897	37.8221	42.9685	19.6084	40.1645	38.736	37.9822	41.0407	42.792	84.433	80.293	77.7852	88.7951	40.1377	82.8266	protein_coding	Appl2	chr10	83600033	83648738
ENSMUSG00000020264	7.116	2.439e-21	8.501e-21	up	0	0	0	0	119	136	171	153	0	144.75	0	0	0	0	1.21708	1.35327	1.75553	1.57477	0	1.47516	0	0	0	0	2.50776	2.794	3.61044	3.25428	0	3.04162	protein_coding	Slc36a2	chr11	55158470	55185077
ENSMUSG00000020265	-1.056	1.903e-93	1.915e-92	down	2851	2803	2511	2635	1416	1471	1320	1250	2700	1364.25	27.1545	28.5925	30.0772	30.233	16.0082	17.3578	13.9172	15.2927	29.0143	15.644	54.5291	58.0031	61.8223	63.2511	32.9844	35.8375	28.6223	31.6025	59.4014	32.2617	protein_coding	Sumo3	chr10	77606097	77618331
ENSMUSG00000020267	-1.02	4.75e-168	8.926e-167	down	5806	5829	5079	5251	2859	2964	2742	2815	5491.25	2845	200.718	198.365	194.673	195.699	104.841	104.608	102.86	105.314	197.364	104.406	403.064	402.406	400.14	409.427	216.021	215.976	211.543	217.633	403.759	215.293	protein_coding	Hint1	chr11	54866383	54870501
ENSMUSG00000020275	-1.961	0	0	down	7263	7094	6344	6473	1885	1916	1638	1891	6793.5	1832.5	21.373	20.5574	20.706	20.534	5.88115	5.75902	5.22214	6.02256	20.7926	5.72122	42.9192	41.7031	42.5601	42.9596	12.1179	11.8903	10.7399	12.4457	42.5355	11.7984	protein_coding	Rel	chr11	23736847	23770970
ENSMUSG00000020279	2.751	2.587e-16	7.879e-16	up	15	6	13	6	72	89	80	67	10	77	0.071019	0.025779	0.084017	0.027128	0.764068	0.503285	0.695007	0.528973	0.0519857	0.622833	0.142613	0.052296	0.172693	0.056754	1.57434	1.0391	1.42935	1.09313	0.106089	1.28398	protein_coding	Il9r	chr11	32187541	32200279
ENSMUSG00000020280	-1.115	3.232e-125	4.372e-124	down	4136	4166	3476	3586	1881	1833	1878	1852	3841	1861	25.8691	25.6209	24.1634	24.257	12.5025	11.883	12.8414	12.8917	24.9776	12.5296	51.948	51.975	49.6667	50.7485	25.761	24.5341	26.4096	26.6409	51.0845	25.8364	protein_coding	Pus10	chr11	23665674	23732876
ENSMUSG00000020282	1.125	9.152e-24	3.389e-23	up	232	226	194	214	527	421	537	502	216.5	496.75	1.20172	1.21546	1.27546	1.3873	2.82391	2.25205	2.97548	2.89887	1.26998	2.73758	2.41319	2.4657	2.62164	2.9024	5.81858	4.64967	6.11939	5.99055	2.60073	5.64455	protein_coding	Rhbdf1	chr11	32209585	32222300
ENSMUSG00000020286	2.379	1.539e-16	4.724e-16	up	14	29	10	21	85	120	121	95	18.5	105.25	0.224939	0.632146	0.200282	0.471718	1.77327	2.40055	2.60189	2.10412	0.382271	2.21996	0.451701	1.28238	0.411668	0.986892	3.65378	4.95626	5.35108	4.34821	0.783161	4.57733	protein_coding	1700093K21Rik	chr11	23516203	23521155
ENSMUSG00000020297	7.175	3.81e-81	3.367e-80	up	2	2	8	0	536	672	606	616	3	607.5	0.015047	0.014689	0.080392	0	5.56945	6.73301	6.45175	6.52407	0.027532	6.31957	0.030216	0.029798	0.165243	0	11.4757	13.9012	13.2687	13.4821	0.0563143	13.0319	protein_coding	Nsg2	chr11	32000463	32059202
ENSMUSG00000020303	-2.645	2.799e-82	2.504e-81	down	515	553	442	512	67	88	71	110	505.5	84	2.97172	3.34378	2.72118	3.2803	0.503098	0.491051	0.427884	0.657102	3.07924	0.519784	5.96753	6.78325	5.59325	6.86279	1.03662	1.01384	0.879988	1.35791	6.3017	1.07209	protein_coding	Stc2	chr11	31357307	31370074
ENSMUSG00000020309	-1.628	3.142e-72	2.493e-71	down	948	794	764	885	269	312	282	288	847.75	287.75	16.2454	13.4939	14.638	16.4093	4.74954	5.63031	5.33003	5.32487	15.1966	5.25869	32.6226	27.3739	30.0877	34.3302	9.78627	11.6245	10.9618	11.0039	31.1036	10.8441	protein_coding	Chac2	chr11	30976707	30986350
ENSMUSG00000020310	-1.821	1.247e-10	3.141e-10	down	81	81	77	69	15	32	27	15	77	22.25	1.23816	1.21374	1.2908	1.12325	0.238282	0.486	0.444105	0.232339	1.21649	0.350181	2.48636	2.4622	2.65319	2.34998	0.490974	1.00341	0.913349	0.480132	2.48793	0.721967	protein_coding	Madcam1	chr10	79664559	79668537
ENSMUSG00000020312	3.878	2.046e-05	3.997e-05	up	0	0	0	0	12	21	16	9	0	14.5	0	0	0	0	0.078898	0.124479	0.096195	0.055586	0	0.0887895	0	0	0	0	0.162566	0.257003	0.197834	0.114869	0	0.183068	protein_coding	Shc2	chr10	79618051	79637918
ENSMUSG00000020317	3.141	0.001557	0.002636	up	0	0	0	0	11	4	10	8	0	8.25	0	0	0	0	0.175204	0.04524	0.195832	0.146091	0	0.140592	0	0	0	0	0.361002	0.093403	0.402751	0.301899	0	0.289764	protein_coding	Theg	chr10	79576379	79587331
ENSMUSG00000020319	1.266	2.662e-12	7.124e-12	up	184	134	78	99	315	327	280	326	123.75	312	1.59681	1.13238	0.666721	0.837122	2.80865	2.63845	2.49029	2.81785	1.05826	2.68881	3.20657	2.29717	1.37041	1.75136	5.78715	5.44744	5.12155	5.82313	2.15638	5.54482	protein_coding	Wdpcp	chr11	21572235	21898989
ENSMUSG00000020323	2.935	0.008035	0.0127	up	0	0	0	0	11	0	4	13	0	7	0	0	0	0	0.084158	0	0.026651	0.100925	0	0.0529335	0	0	0	0	0.173404	0	0.05481	0.208563	0	0.109194	protein_coding	Prss57	chr10	79781474	79790961
ENSMUSG00000020325	3.152	3.303e-87	3.12e-86	up	70	78	30	59	507	626	561	543	59.25	559.25	0.930685	0.956159	0.469112	0.839029	7.23743	8.69493	8.13005	7.76462	0.798746	7.95676	1.86891	1.93968	0.964237	1.75535	14.9125	17.9519	16.7203	16.0457	1.63205	16.4076	protein_coding	Fstl3	chr10	79777272	79782630
ENSMUSG00000020330	-3.113	0	0	down	3966	4274	3454	3647	435	547	408	469	3835.25	464.75	22.3896	23.8963	21.7067	22.2508	2.62036	3.15515	2.47819	2.84694	22.5609	2.77516	44.9608	48.4764	44.6171	46.5515	5.39918	6.51424	5.09666	5.88324	46.1514	5.72333	protein_coding	Hmmr	chr11	40701395	40733422
ENSMUSG00000020333	4.752	2.045e-25	7.864e-25	up	3	0	5	2	110	117	83	84	2.5	98.5	0.007568	0	0.02003	0.00601	0.526913	0.600847	0.39207	0.417973	0.008402	0.484451	0.015196	0	0.041171	0.012573	1.08569	1.24053	0.806334	0.863745	0.017235	0.999074	protein_coding	Acsl6	chr11	54303798	54364756
ENSMUSG00000020334	3.179	0.001762	0.00297	up	0	0	0	0	11	4	15	4	0	8.5	0	0	0	0	0.10961	0.03035	0.157566	0.036718	0	0.083561	0	0	0	0	0.225849	0.062662	0.324052	0.075878	0	0.17211	protein_coding	Slc22a4	chr11	53983123	54028090
ENSMUSG00000020335	3.016	0.002711	0.004495	up	0	0	0	0	12	7	5	6	0	7.5	0	0	0	0	0.158951	0.061987	0.042034	0.057552	0	0.080131	0	0	0	0	0.327515	0.127981	0.086447	0.118931	0	0.165218	protein_coding	Zfp354b	chr11	50921823	50931633
ENSMUSG00000020340	-1.045	1.352e-235	4.031e-234	down	26433	28973	24952	25295	13343	13969	13293	13208	26413.2	13453.2	93.3459	99.3107	96.4112	95.044	49.1877	49.7787	50.2438	49.7763	96.028	49.7466	187.449	201.463	198.168	198.844	101.35	102.775	103.332	102.863	196.481	102.58	protein_coding	Cyfip2	chr11	46193850	46312859
ENSMUSG00000020357	2.157	2.134e-15	6.347e-15	up	19	22	13	34	125	111	97	94	22	106.75	0.06604	0.074786	0.048983	0.12364	0.467802	0.400929	0.365189	0.356715	0.0783622	0.397659	0.132615	0.151713	0.100682	0.258671	0.963892	0.827771	0.751051	0.737157	0.16092	0.819968	protein_coding	Flt4	chr11	49609263	49652739
ENSMUSG00000020363	4.908	4.495e-09	1.062e-08	up	0	0	0	0	28	19	32	43	0	30.5	0	0	0	0	0.209061	0.133443	0.248506	0.338186	0	0.232299	0	0	0	0	0.430763	0.27551	0.51108	0.698866	0	0.479055	protein_coding	Gfpt2	chr11	49794178	49838613
ENSMUSG00000020364	2.449	0.02228	0.03335	up	0	0	0	0	5	6	4	4	0	4.75	0	0	0	0	0.027111	0.032118	0.021308	0.017209	0	0.0244365	0	0	0	0	0.055862	0.066313	0.043822	0.035562	0	0.0503897	protein_coding	Zfp354a	chr11	51059257	51072799
ENSMUSG00000020368	-1.236	0	0	down	39454	39979	35507	36182	17195	17251	16558	16421	37780.5	16856.2	212.698	211.785	213.94	210.865	100.057	96.8011	98.2311	102.636	212.322	99.4313	427.121	429.63	439.743	441.155	206.165	199.859	202.023	212.099	434.412	205.036	protein_coding	Canx	chr11	50293961	50325673
ENSMUSG00000020374	1.289	0.001135	0.001943	up	36	15	9	11	44	57	32	54	17.75	46.75	0.229046	0.091766	0.060307	0.07568	0.2997	0.373643	0.224462	0.378032	0.1142	0.318959	0.459949	0.186157	0.123958	0.158332	0.617522	0.771437	0.46163	0.781209	0.232099	0.657949	protein_coding	Rasgef1c	chr11	49901835	49980994
ENSMUSG00000020377	2.112	0.0002773	0.0005001	up	2	3	4	8	9	27	20	36	4.25	23	0.059027	0.047509	0.096249	0.279229	0.26711	0.862838	0.701147	1.33729	0.120503	0.792095	0.118533	0.09638	0.197835	0.584182	0.550371	1.78144	1.44198	2.76352	0.249232	1.63433	protein_coding	Ltc4s	chr11	50236461	50238616
ENSMUSG00000020383	1.161	0.02581	0.03836	up	7	11	4	4	15	14	22	15	6.5	16.5	0.113053	0.182672	0.075767	0.059099	0.275841	0.248977	0.415541	0.2778	0.107648	0.30454	0.227022	0.370571	0.155735	0.123643	0.568362	0.514046	0.854605	0.574078	0.219243	0.627773	protein_coding	Il13	chr11	53631324	53634702
ENSMUSG00000020385	-1.529	1.546e-109	1.808e-108	down	3440	3312	2966	3314	990	1361	1219	1176	3258	1186.5	41.3877	40.2171	38.3239	42.5276	14.4078	18.5575	17.189	15.9173	40.6141	16.5179	83.111	81.5851	78.7729	88.973	29.6867	38.3145	35.351	32.8934	83.1105	34.0614	protein_coding	Clk4	chr11	51261730	51281766
ENSMUSG00000020387	-1.856	5.27e-145	8.336e-144	down	3087	3365	2923	2610	827	957	765	927	2996.25	869	10.8281	11.6308	11.4194	9.86453	3.07336	3.42707	2.90481	3.52427	10.9357	3.23238	21.7439	23.5945	23.4721	20.6378	6.33256	7.07566	5.97405	7.28296	22.3621	6.66631	protein_coding	Jade2	chr11	51813455	51857653
ENSMUSG00000020395	-7.761	0	0	down	15175	15124	13610	13643	60	84	87	44	14388	68.75	94.0539	88.6409	92.3339	90.2467	0.322467	0.517666	0.569159	0.272013	91.3188	0.420326	188.87	179.818	189.788	188.807	0.664434	1.06879	1.17054	0.562119	186.821	0.86647	protein_coding	Itk	chr11	46325150	46389515
ENSMUSG00000020396	2.735	0.01547	0.0236	up	0	0	0	0	14	6	0	4	0	6	0	0	0	0	0.079255	0.031283	0	0.023822	0	0.03359	0	0	0	0	0.163303	0.064588	0	0.049228	0	0.0692798	protein_coding	Nefh	chr11	4938754	4948064
ENSMUSG00000020399	2.538	3.161e-05	6.096e-05	up	3	0	9	0	24	25	21	25	3	23.75	0.023579	0	0.075943	0	0.197791	0.198798	0.180055	0.218308	0.0248805	0.198738	0.04735	0	0.156097	0	0.407542	0.410445	0.370303	0.451137	0.0508617	0.409857	protein_coding	Havcr2	chr11	46454935	46481255
ENSMUSG00000020400	-1.089	5.011e-112	6.025e-111	down	7459	8654	7630	8415	3952	4146	3895	3916	8039.5	3977.25	60.2717	69.4108	67.366	73.5315	33.8891	34.1092	33.7297	33.9642	67.645	33.923	121.032	140.808	138.467	153.837	69.8275	70.4229	69.3687	70.1875	138.536	69.9517	protein_coding	Tnip1	chr11	54910785	54962917
ENSMUSG00000020401	-3.719	6.1e-55	3.849e-54	down	234	239	205	195	18	27	9	12	218.25	16.5	3.00618	2.9924	4.36611	3.16466	0.179041	0.321667	0.097435	0.275452	3.38234	0.218399	6.03672	6.07042	8.97432	6.62087	0.368908	0.664124	0.200386	0.569225	6.92558	0.450661	protein_coding	Fam71b	chr11	46396559	46407982
ENSMUSG00000020407	6.743	5.084e-19	1.664e-18	up	0	0	0	0	131	104	92	119	0	111.5	0	0	0	0	2.5877	1.98681	1.8713	2.43339	0	2.2198	0	0	0	0	5.33188	4.10204	3.84853	5.02863	0	4.57777	protein_coding	Upp1	chr11	9118103	9136170
ENSMUSG00000020413	-1.152	1.687e-111	2.022e-110	down	2219	2215	2084	2117	962	1046	1013	1064	2158.75	1021.25	11.3569	11.2613	12.8794	11.3857	5.23159	5.41438	5.64297	5.86918	11.7208	5.53953	22.8058	22.8448	26.4729	23.8202	10.7795	11.1787	11.6054	12.1287	23.9859	11.4231	protein_coding	Hus1	chr11	8993137	9011191
ENSMUSG00000020422	-2.095	0	0	down	4594	4778	4285	4471	1110	1179	1096	1073	4532	1114.5	13.5363	13.8504	13.9065	14.029	3.4086	3.47568	3.58739	3.40155	13.8305	3.4683	27.1824	28.097	28.5841	29.3504	7.02332	7.176	7.37785	7.02936	28.3035	7.15163	protein_coding	Tns3	chr11	8431652	8664681
ENSMUSG00000020423	2.087	0	0	up	10287	10354	9451	9874	45286	44408	44199	44559	9991.5	44613	82.4019	81.671	83.9569	85.2562	384.639	363.372	383.72	386.392	83.3215	379.53	165.472	165.679	172.569	178.366	792.537	750.229	789.16	798.484	170.522	782.603	protein_coding	Btg2	chr1	134075170	134079120
ENSMUSG00000020424	1.148	8.322e-19	2.704e-18	up	156	197	207	195	395	416	506	452	188.75	442.25	2.16745	2.70173	3.19649	2.92509	5.83236	5.92943	7.65261	6.82733	2.74769	6.56043	4.35247	5.48076	6.57022	6.11965	12.0174	12.2421	15.7384	14.1088	5.63078	13.5267	protein_coding	Castor1	chr11	4218225	4222409
ENSMUSG00000020431	5.027	5.935e-10	1.453e-09	up	0	0	0	0	36	30	34	33	0	33.25	0	0	0	0	0.072387	0.054769	0.064351	0.062775	0	0.0635705	0	0	0	0	0.149151	0.113078	0.132344	0.129725	0	0.131075	protein_coding	Adcy1	chr11	7063489	7178506
ENSMUSG00000020432	2.579	0	0	up	921	1090	911	1018	6188	6452	6210	5915	985	6191.25	10.2307	11.7966	11.0728	11.9558	73.2491	73.5784	74.9697	71.1798	11.264	73.2443	20.5444	23.9309	22.7595	25.0129	150.927	151.913	154.183	147.094	23.0619	151.029	protein_coding	Tcn2	chr11	3917192	3932159
ENSMUSG00000020434	1.434	0.01528	0.02332	up	0	7	8	17	37	13	16	33	8	24.75	0	0.052686	0.073386	0.152295	0.331333	0.108731	0.141902	0.294249	0.0695917	0.219054	0	0.10688	0.150842	0.31862	0.682701	0.224489	0.291837	0.60807	0.144086	0.451774	protein_coding	4921536K21Rik	chr11	3886088	3895098
ENSMUSG00000020435	4.844	1.247e-47	7.054e-47	up	8	2	6	6	217	186	163	215	5.5	195.25	0.04269	0.008802	0.032951	0.034533	1.2336	1.01523	0.94523	1.24422	0.029744	1.10957	0.085726	0.017856	0.067728	0.072248	2.54179	2.09608	1.94397	2.57121	0.0608895	2.28826	protein_coding	Osbp2	chr11	3703731	3863903
ENSMUSG00000020436	2.515	0.02409	0.03589	up	0	0	0	0	10	3	6	1	0	5	0	0	0	0	0.062288	0.0222	0.035319	0.010611	0	0.0326045	0	0	0	0	0.128343	0.045837	0.072638	0.021927	0	0.0671863	protein_coding	Gabrg2	chr11	41910203	42000857
ENSMUSG00000020437	-1.246	1.704e-55	1.084e-54	down	870	976	783	818	397	371	387	368	861.75	380.75	6.088	6.65713	5.64642	6.11038	2.83421	2.91513	2.86885	2.76643	6.12548	2.84616	12.2254	13.5048	11.6059	12.7836	5.8398	6.01869	5.90009	5.71687	12.5299	5.86886	protein_coding	Myo1g	chr11	6506548	6520965
ENSMUSG00000020441	1.025	3.553e-37	1.71e-36	up	405	423	346	432	831	933	857	819	401.5	860	6.91012	7.10783	6.55756	7.94538	15.0654	16.288	15.8701	15.1486	7.13022	15.593	13.8763	14.4191	13.4787	16.6227	31.0418	33.6287	32.6385	31.3047	14.5992	32.1534	protein_coding	2310033P09Rik	chr11	59208321	59210738
ENSMUSG00000020448	-1.197	7.492e-188	1.628e-186	down	4004	4162	3734	3889	1740	1808	1831	1860	3947.25	1809.75	31.5658	32.3067	32.6394	33.1234	14.5415	14.5606	15.6384	15.8686	32.4088	15.1523	63.3875	65.5379	67.0886	69.2981	29.9623	30.0624	32.1621	32.7926	66.328	31.2449	protein_coding	Rnf185	chr11	3415982	3452363
ENSMUSG00000020461	1.869	1.917e-09	4.598e-09	up	19	25	13	17	67	61	105	61	18.5	73.5	0.181114	0.245124	0.137929	0.178443	0.720302	0.617889	1.14129	0.652255	0.185652	0.782935	0.363696	0.497262	0.283506	0.373325	1.48416	1.27571	2.34719	1.34789	0.379447	1.61374	protein_coding	Clhc1	chr11	29547950	29578367
ENSMUSG00000020463	-1.008	1.897e-187	4.112e-186	down	10103	9623	8642	9175	5045	4973	4765	4824	9385.75	4901.75	43.657	40.8548	41.6391	42.7306	23.4263	21.9885	22.3954	22.4666	42.2204	22.5692	87.6679	82.8788	85.5872	89.3976	48.2692	45.3983	46.0584	46.4275	86.3829	46.5383	protein_coding	Ppp4r3b	chr11	29172890	29220797
ENSMUSG00000020471	-1	2.201e-59	1.486e-58	down	2958	2959	2739	2622	1346	1688	1377	1518	2819.5	1482.25	39.7823	39.0043	40.6793	37.7293	19.0937	23.1675	20.032	22.2532	39.2988	21.1366	79.887	79.1247	83.6143	78.9342	39.342	47.8325	41.1979	45.9865	80.3901	43.5897	protein_coding	Pold2	chr11	5872180	5878292
ENSMUSG00000020475	1.241	5.061e-102	5.534e-101	up	970	1153	924	1025	2469	2546	2464	2639	1018	2529.5	25.3482	29.6767	26.7934	28.8957	68.4763	68.0119	69.8284	74.7039	27.6785	70.2551	50.9019	60.2027	55.0726	60.4534	141.093	140.42	143.61	154.377	56.6576	144.875	protein_coding	Pgam2	chr11	5801640	5803733
ENSMUSG00000020476	1.301	2.508e-222	6.951e-221	up	3550	4015	3412	3733	9817	9536	9410	9339	3677.5	9525.5	37.7813	40.6594	39.5513	42.4426	109.59	102.922	106.473	105.245	40.1087	106.057	75.869	82.4822	81.2958	88.7951	225.806	212.496	218.973	217.491	82.1105	218.692	protein_coding	Dbnl	chr11	5788488	5800962
ENSMUSG00000020481	3.234	2.907e-07	6.301e-07	up	0	2	1	3	18	23	31	23	1.5	23.75	0	0.008447	0.001809	0.0109	0.202654	0.224851	0.160067	0.134179	0.005289	0.180438	0	0.017136	0.003717	0.022803	0.417563	0.464237	0.329195	0.277281	0.010914	0.372069	protein_coding	Ankrd36	chr11	5569684	5689337
ENSMUSG00000020483	1.01	1.892e-78	1.615e-77	up	4435	5410	5051	4851	10322	10827	10383	10359	4936.75	10472.8	39.4041	47.348	49.8852	46.5752	97.1508	98.7692	99.9651	99.5876	45.8031	98.8681	79.1277	96.0509	102.537	97.441	200.176	203.922	205.589	205.799	93.789	203.872	protein_coding	Dynll2	chr11	87979525	87987533
ENSMUSG00000020484	-1.976	0	0	down	26706	26075	21454	21240	6358	6596	6080	6423	23868.8	6364.25	309.323	296.076	280.234	264.605	83.019	81.7863	77.6498	83.1625	287.56	81.4044	621.153	600.625	576.008	553.587	171.058	168.859	159.695	171.856	587.843	167.867	protein_coding	Xbp1	chr11	5520659	5525893
ENSMUSG00000020485	1.244	0.001509	0.002557	up	337	1039	945	1076	2747	1866	2037	1867	849.25	2129.25	9.71518	30.7465	31.3071	34.929	89.0004	58.336	66.849	61.8456	26.6744	69.0077	19.5091	62.3729	64.3502	73.0757	183.383	120.442	137.482	127.805	54.827	142.278	protein_coding	Supt4a	chr11	87737552	87743623
ENSMUSG00000020486	-1.412	1.588e-16	4.868e-16	down	213	238	173	175	68	66	92	86	199.75	78	3.21515	2.96501	2.16546	2.74577	0.96785	0.818481	1.16997	1.1365	2.77285	1.0232	6.45637	6.01486	4.451	5.74449	1.99423	1.68986	2.40616	2.34858	5.66668	2.10971	protein_coding	Septin4	chr11	87566653	87590539
ENSMUSG00000020490	4.693	2.884e-19	9.497e-19	up	5	0	0	2	55	96	72	72	1.75	73.75	0.019975	0	0	0.008577	0.287345	0.486584	0.384594	0.383892	0.007138	0.385604	0.040112	0	0	0.017944	0.592065	1.00462	0.790958	0.793319	0.014514	0.79524	protein_coding	Btnl10	chr11	58917908	58927158
ENSMUSG00000020492	-2.498	2.251e-124	3.017e-123	down	1439	1507	1131	1238	212	316	210	246	1328.75	246	11.1611	11.0614	9.13482	9.79791	1.91085	2.38504	1.74685	2.03155	10.2888	2.01857	22.4127	22.4394	18.7762	20.4984	3.93724	4.92423	3.59259	4.19822	21.0317	4.16307	protein_coding	Ska2	chr11	87109234	87124635
ENSMUSG00000020493	-2.813	2.268e-210	5.734e-209	down	1486	1478	1436	1563	244	259	206	181	1490.75	222.5	8.5382	8.35892	9.14589	9.67921	1.48431	1.51861	1.27829	1.12044	8.93055	1.35041	17.1456	16.957	18.7989	20.2501	3.05837	3.13537	2.62894	2.31541	18.2879	2.78453	protein_coding	Prr11	chr11	87089153	87108708
ENSMUSG00000020520	3.073	1.929e-06	4.005e-06	up	0	0	2	4	22	20	20	23	1.5	21.25	0	0	0.010302	0.01708	0.10637	0.093779	0.096434	0.126543	0.0068455	0.105782	0	0	0.021175	0.035733	0.219172	0.19362	0.198326	0.261502	0.014227	0.218155	protein_coding	Galnt10	chr11	57645442	57787514
ENSMUSG00000020528	-1.446	1.81e-119	2.318e-118	down	3054	2888	2659	2589	1184	1131	972	1026	2797.5	1078.25	39.4544	36.2587	37.8376	35.3365	16.1612	14.4616	12.9551	13.8928	37.2218	14.3677	79.2286	73.5549	77.7733	73.9282	33.2997	29.8578	26.6435	28.7097	76.1213	29.6277	protein_coding	Prpsap2	chr11	61729650	61762088
ENSMUSG00000020534	-2.01	2.512e-190	5.557e-189	down	2985	2923	2636	2558	621	744	811	716	2775.5	723	25.7517	24.5883	24.1932	22.9876	5.64844	6.09349	7.55736	6.46012	24.3802	6.43985	51.7122	49.8802	49.7279	48.0928	11.6384	12.5808	15.5425	13.3499	49.8533	13.2779	protein_coding	Shmt1	chr11	60788104	60811718
ENSMUSG00000020547	-1.426	2.671e-202	6.401e-201	down	10518	10404	9041	8678	3813	3679	3920	3680	9660.25	3773	124.449	121.386	118.286	110.637	47.5519	44.1511	50.1919	47.178	118.689	47.2682	249.907	246.245	243.131	231.465	97.9792	91.1558	103.225	97.494	242.687	97.4635	protein_coding	Bzw2	chr12	36091835	36158080
ENSMUSG00000020566	4.742	1.97e-40	1.004e-39	up	8	4	0	8	200	176	139	155	5	167.5	0.110353	0.052495	0	0.116672	3.08468	2.60396	2.10456	2.39221	0.06988	2.54635	0.221601	0.106492	0	0.244092	6.35589	5.37622	4.32824	4.94354	0.143046	5.25097	protein_coding	Atp6v1c2	chr12	17284721	17329359
ENSMUSG00000020572	-1.388	0	0	down	12333	11441	10407	11045	4536	4700	4459	4465	11306.5	4540	60.5104	55.2181	56.2538	58.2632	23.3913	23.5038	23.545	23.6088	57.5614	23.5122	121.511	112.016	115.627	121.894	48.197	48.5268	48.4228	48.788	117.762	48.4837	protein_coding	Nampt	chr12	32819545	32853349
ENSMUSG00000020573	-2.231	0	0	down	4105	4153	3601	3528	908	807	854	868	3846.75	859.25	17.4034	17.047	16.8691	16.0004	4.1463	3.49781	3.82624	4.04771	16.83	3.87952	34.9479	34.5819	34.6736	33.4748	8.54332	7.2217	7.86908	8.36464	34.4195	7.99969	protein_coding	Pik3cg	chr12	32173473	32208659
ENSMUSG00000020589	2.953	0.0004882	0.0008628	up	0	0	0	2	6	13	11	15	0.5	11.25	0	0	0	0.004711	0.014017	0.029493	0.026051	0.0355	0.00117775	0.0262653	0	0	0	0.009856	0.028882	0.060893	0.053577	0.07336	0.002464	0.054178	protein_coding	Fam49a	chr12	12262139	12380965
ENSMUSG00000020593	1.265	1.502e-108	1.747e-107	up	906	968	831	879	2122	2349	2406	2178	896	2263.75	4.0268	4.08304	3.75756	3.91622	10.2373	10.9852	11.6676	9.86442	3.94591	10.6886	8.08625	8.28291	7.72349	8.19321	21.0936	22.6804	23.9957	20.385	8.07146	22.0387	protein_coding	Lpin1	chr12	16535669	16646966
ENSMUSG00000020614	3.628	1.645e-19	5.457e-19	up	4	13	6	0	94	66	87	98	5.75	86.25	0.022269	0.087249	0.076673	0	1.11818	0.616722	0.836345	0.950561	0.0465477	0.880452	0.044719	0.176995	0.157599	0	2.30398	1.2733	1.72003	1.96435	0.0948283	1.81542	protein_coding	Fam20a	chr11	109669749	109722279
ENSMUSG00000020621	-1.017	9.572e-31	4.086e-30	down	959	890	877	734	410	476	466	443	865	448.75	14.2293	13.0091	14.4271	11.7401	6.44018	7.20521	7.4842	7.11749	13.3514	7.06177	28.5741	26.3905	29.6542	24.5617	13.2698	14.8761	15.3921	14.7084	27.2951	14.5616	protein_coding	Rdh14	chr12	10390772	10395562
ENSMUSG00000020622	2.034	0.03209	0.04706	up	0	3	0	0	9	11	4	2	0.75	6.5	0	0.028194	0	0	0.101259	0.114479	0.035576	0.012367	0.0070485	0.0659202	0	0.057195	0	0	0.20864	0.236356	0.073165	0.025556	0.0142988	0.135929	protein_coding	Nt5c1b	chr12	10369973	10390175
ENSMUSG00000020623	4.407	1.281e-30	5.455e-30	up	6	8	0	4	130	145	115	95	4.5	121.25	0.061385	0.072137	0	0.036498	1.48153	1.60786	1.30086	1.14464	0.042505	1.38373	0.123268	0.146338	0	0.076359	3.05265	3.31964	2.67537	2.36542	0.0864913	2.85327	protein_coding	Map2k6	chr11	110399122	110525522
ENSMUSG00000020629	-1.818	3.159e-172	6.134e-171	down	3120	2925	2627	2552	885	890	830	735	2806	835	41.8418	38.4491	38.8773	36.7261	12.6325	12.2812	12.3084	10.7745	38.9736	11.9992	84.0229	77.9984	79.9104	76.8354	26.0288	25.3561	25.3135	22.2658	79.6918	24.7411	protein_coding	Adi1	chr12	28675231	28682175
ENSMUSG00000020634	-1.42	4.187e-134	6.15e-133	down	3061	2991	2668	2987	1139	1125	1270	1060	2926.75	1148.5	24.941	24.7057	24.2765	27.2038	10.3038	9.56999	11.6054	9.49356	25.2817	10.2432	50.0842	50.1183	49.8992	56.9136	21.2307	19.7585	23.8678	19.6186	51.7538	21.1189	protein_coding	Ubxn2a	chr12	4879032	4907705
ENSMUSG00000020636	2.385	0.006339	0.01013	up	0	0	0	4	8	5	6	21	1	10	0	0	0	0.060319	0.123222	0.071525	0.089487	0.318046	0.0150797	0.15057	0	0	0	0.126196	0.253895	0.147674	0.18404	0.657246	0.031549	0.310714	protein_coding	Allc	chr12	28553755	28582523
ENSMUSG00000020638	2.065	4.637e-143	7.19e-142	up	322	266	263	259	1255	1301	1176	1164	277.5	1224	2.42464	1.77761	1.99042	1.95492	9.56144	9.3642	9.20785	9.09333	2.03689	9.30671	4.86894	3.60608	4.0912	4.08993	19.7011	19.3336	18.9369	18.7915	4.16404	19.1908	protein_coding	Cmpk2	chr12	26469204	26479837
ENSMUSG00000020639	-1.41	9.053e-14	2.552e-13	down	246	217	130	184	83	72	67	81	194.25	75.75	2.35052	1.68029	1.19731	1.69474	0.404072	0.572492	0.506836	0.738086	1.73071	0.555372	4.7201	3.40867	2.461	3.5456	0.832577	1.18199	1.04236	1.52527	3.53384	1.14555	protein_coding	Pfn4	chr12	4769022	4778813
ENSMUSG00000020641	3.716	0	0	up	473	539	589	570	7479	7550	7631	7449	542.75	7527.25	2.74718	3.08035	3.79055	3.56679	46.2068	44.9446	48.2139	47.0819	3.29622	46.6118	5.51663	6.24885	7.7913	7.46216	95.2077	92.7942	99.157	97.2954	6.75473	96.1136	protein_coding	Rsad2	chr12	26442746	26456452
ENSMUSG00000020642	-2.095	3.155e-19	1.038e-18	down	102	138	133	150	38	29	24	35	130.75	31.5	0.431901	0.57623	0.627227	0.685434	0.168375	0.121875	0.108586	0.159648	0.580198	0.139621	0.867303	1.16895	1.28923	1.43401	0.346932	0.251628	0.223318	0.329916	1.18987	0.287948	protein_coding	Rnf144a	chr12	26300964	26415254
ENSMUSG00000020644	2.1	1.008e-217	2.699e-216	up	932	814	694	747	3653	3509	3852	3330	796.75	3586	15.8661	11.4429	10.1757	13.9225	64.714	48.1328	54.8897	52.0565	12.8518	54.9482	31.8609	23.2133	20.9156	29.1276	133.341	99.3767	112.887	107.575	26.2793	113.295	protein_coding	Id2	chr12	25093799	25097140
ENSMUSG00000020646	2.034	7.711e-116	9.552e-115	up	437	410	267	374	1564	1667	1579	1587	372	1599.25	1.75498	1.55295	1.35333	1.70285	7.27779	7.2114	7.82022	7.91677	1.59103	7.55655	3.52418	3.15033	2.78171	3.56258	14.9957	14.8889	16.0831	16.3601	3.2547	15.582	protein_coding	Mboat2	chr12	24830879	24964397
ENSMUSG00000020648	-2.011	1.08e-171	2.079e-170	down	1556	1530	1367	1331	409	370	372	353	1446	376	20.6504	20.1874	21.2672	20.1287	6.25842	5.07463	5.08284	5.06154	20.5584	5.36936	41.4682	40.9524	43.7136	42.1116	12.8953	10.4773	10.4534	10.4597	42.0615	11.0714	protein_coding	Dus4l	chr12	31640050	31654826
ENSMUSG00000020649	-2.316	0	0	down	5670	5830	4701	5697	1123	1253	1067	1172	5474.5	1153.75	58.3141	59.2987	53.6098	62.868	12.6196	13.3477	12.0042	13.1002	58.5226	12.7679	117.101	120.294	110.192	131.527	26.0023	27.5582	24.6878	27.0717	119.779	26.33	protein_coding	Rrm2	chr12	24708241	24714146
ENSMUSG00000020650	-1.568	1.238e-303	5.116e-302	down	6507	6222	5654	5722	2172	2070	2195	2100	6026.25	2134.25	49.8554	50.9358	43.3331	36.8153	11.8887	17.0219	15.5934	10.732	45.2349	13.809	100.115	103.329	89.069	77.022	24.4964	35.144	32.0695	22.1777	92.3838	28.4719	protein_coding	Bcap29	chr12	31590967	31634658
ENSMUSG00000020651	3.529	5.25e-06	1.064e-05	up	0	0	0	2	18	20	12	19	0.5	17.25	0	0	0	0.010322	0.129005	0.140389	0.092829	0.145269	0.0025805	0.126873	0	0	0	0.021594	0.265811	0.289851	0.190912	0.3002	0.0053985	0.261694	protein_coding	Slc26a4	chr12	31519827	31559969
ENSMUSG00000020652	-1.429	3.447e-37	1.66e-36	down	538	471	434	429	186	204	156	182	468	182	3.78272	3.00963	3.04616	2.69228	1.58736	1.40689	1.22237	1.35457	3.1327	1.3928	7.59611	6.10539	6.26122	5.63257	3.27071	2.90472	2.51393	2.79923	6.39882	2.87215	protein_coding	Cenpo	chr12	4196004	4234294
ENSMUSG00000020656	-1.631	8.804e-36	4.136e-35	down	778	725	769	662	202	319	194	281	733.5	249	4.92358	4.51317	5.39764	4.51954	1.35144	2.08538	1.32674	1.93063	4.83848	1.67355	9.88707	9.15549	11.0946	9.45543	2.7846	4.30556	2.72858	3.98967	9.89814	3.4521	protein_coding	Grhl1	chr12	24572283	24617391
ENSMUSG00000020658	1.224	2.037e-59	1.376e-58	up	673	762	544	634	1572	1499	1649	1685	653.25	1601.25	2.26151	2.52005	2.07921	2.38594	5.60444	5.23899	6.18651	6.24201	2.31168	5.81799	4.54134	5.11222	4.27371	4.99167	11.5478	10.8166	12.7232	12.8992	4.72974	11.9967	protein_coding	Efr3b	chr12	3962554	4038915
ENSMUSG00000020664	-1.072	2.83e-156	4.877e-155	down	14262	13573	11647	12173	6472	6816	6293	6216	12913.8	6449.25	125.683	117.062	112.62	115.026	60.846	62.4131	60.3165	59.677	117.598	60.8131	252.384	237.473	231.485	240.649	125.371	128.86	124.047	123.323	240.498	125.401	protein_coding	Dld	chr12	31331277	31351453
ENSMUSG00000020669	1.201	9.789e-32	4.258e-31	up	241	288	202	217	574	590	598	529	237	572.75	2.85235	3.42685	2.76652	2.85946	7.2312	6.93473	7.85143	6.39095	2.97629	7.10208	5.72782	6.95176	5.68645	5.98234	14.8997	14.3177	16.1473	13.207	6.08709	14.6429	protein_coding	Sh3yl1	chr12	30911668	30960162
ENSMUSG00000020677	-1.119	6.063e-209	1.52e-207	down	5711	5634	5364	5492	2670	2749	2717	2611	5550.25	2686.75	39.8807	38.3838	41.6067	41.4349	19.658	19.7527	20.5415	19.9331	40.3265	19.9713	80.0847	77.866	85.5205	86.6869	40.5047	40.7822	42.2458	41.1919	82.5395	41.1812	protein_coding	Ddx52	chr11	83942062	83963088
ENSMUSG00000020679	5.277	4.667e-11	1.195e-10	up	0	0	0	0	48	40	36	35	0	39.75	0	0	0	0	0.39993	0.321343	0.306873	0.293949	0	0.330524	0	0	0	0	0.824045	0.663455	0.631116	0.607449	0	0.681516	protein_coding	Hnf1b	chr11	83850063	83905819
ENSMUSG00000020680	-1.381	0	0	down	19528	21091	17337	18516	7742	7727	7848	7516	19118	7708.25	209.407	222.102	207.444	215.035	88.2332	84.5693	91.0596	87.2631	213.497	87.7813	420.511	450.559	426.391	449.88	181.802	174.605	187.274	180.331	436.835	181.003	protein_coding	Taf15	chr11	83473086	83506743
ENSMUSG00000020681	3.436	1.53e-24	5.775e-24	up	20	5	9	5	98	148	137	102	9.75	121.25	0.086976	0.019935	0.040067	0.019408	0.47119	0.846388	0.832302	0.497161	0.0415965	0.66176	0.174656	0.040439	0.082356	0.040604	0.970872	1.74748	1.71172	1.02739	0.0845137	1.36437	protein_coding	Ace	chr11	105967945	105989964
ENSMUSG00000020682	2.261	1.589e-20	5.419e-20	up	24	16	24	29	131	124	105	126	23.25	121.5	0.148524	0.098885	0.168008	0.196471	0.980455	0.878722	0.725085	0.907706	0.152972	0.872992	0.298255	0.2006	0.345333	0.411042	2.0202	1.81424	1.49121	1.87579	0.313808	1.80036	protein_coding	Mmp28	chr11	83440768	83463071
ENSMUSG00000020684	1.496	0.005192	0.008378	up	7	3	4	8	15	12	25	21	5.5	18.25	0.039934	0.01786	0.025014	0.047973	0.09687	0.079132	0.170708	0.140853	0.0326953	0.121891	0.080193	0.036231	0.051416	0.100366	0.199597	0.163378	0.351079	0.291075	0.0670515	0.251282	protein_coding	Rasl10b	chr11	83409137	83421039
ENSMUSG00000020689	3.802	3.948e-179	8.091e-178	up	52	67	61	51	951	875	749	868	57.75	860.75	0.197006	0.247443	0.256067	0.205407	3.827	3.39417	3.08131	3.56826	0.226481	3.46769	0.39561	0.501966	0.526332	0.429736	7.88541	7.00773	6.33704	7.37387	0.463411	7.15101	protein_coding	Itgb3	chr11	104608000	104670476
ENSMUSG00000020691	-1.529	8.76e-120	1.127e-118	down	1951	1792	1574	1808	623	711	653	604	1781.25	647.75	22.382	20.9855	20.5856	23.5087	7.53216	8.38811	7.98966	7.11728	21.8654	7.7568	44.9455	42.5715	42.3126	49.183	15.5198	17.3184	16.4316	14.708	44.7531	15.9944	protein_coding	Mettl2	chr11	105126425	105140394
ENSMUSG00000020694	-1.281	4.553e-137	6.764e-136	down	5831	5855	5067	5409	2326	2736	2312	2209	5540.5	2395.75	39.2335	39.7385	35.3286	38.8558	17.3624	17.5714	15.6154	16.3675	38.2891	16.7291	78.7851	80.6141	72.6163	81.291	35.7746	36.2784	32.1147	33.8236	78.3266	34.4978	protein_coding	Tlk2	chr11	105178807	105283959
ENSMUSG00000020696	-1.348	1.348e-278	4.92e-277	down	5952	6082	5303	5380	2270	2423	2317	2361	5679.25	2342.75	31.1374	31.5415	28.8169	28.8922	12.4472	13.018	13.8007	12.8787	30.097	13.0361	62.5272	63.9855	59.2317	60.446	25.647	26.8774	28.3826	26.6141	61.5476	26.8803	protein_coding	Rffl	chr11	82802449	82871210
ENSMUSG00000020698	2.292	7.453e-16	2.248e-15	up	15	14	15	16	76	95	74	81	15	81.5	0.170752	0.158432	0.190663	0.190143	0.983124	1.14319	0.93332	1.03856	0.177498	1.02455	0.342889	0.321397	0.391896	0.397803	2.0257	2.36026	1.91947	2.1462	0.363496	2.11291	protein_coding	Cct6b	chr11	82719250	82764321
ENSMUSG00000020712	-1.641	6.335e-100	6.808e-99	down	1578	1589	1493	1379	488	587	441	518	1509.75	508.5	10.1294	10.0409	10.9308	9.71099	3.31184	3.88754	3.12299	3.61593	10.203	3.48458	20.3409	20.3692	22.4678	20.3166	6.82395	8.02635	6.42277	7.47237	20.8736	7.18636	protein_coding	Tcam1	chr11	106276672	106288745
ENSMUSG00000020713	-1.523	0.004974	0.008044	down	12	24	20	22	10	2	11	3	19.5	6.5	0.301121	0.597901	0.555395	0.583989	0.252983	0.04062	0.303521	0.076711	0.509602	0.168459	0.604683	1.21291	1.14159	1.22178	0.521264	0.083866	0.624223	0.158525	1.04524	0.346969	protein_coding	Gh	chr11	106300271	106301865
ENSMUSG00000020715	-3.356	0	0	down	68318	71748	62226	66991	6733	7346	6704	6860	67320.8	6910.75	219.063	226.023	221.013	231.275	23.0191	24.3021	23.5043	23.8085	224.344	23.6585	439.903	458.513	454.282	483.855	47.4301	50.1749	48.3391	49.2005	459.138	48.7862	protein_coding	Ern1	chr11	106394650	106487852
ENSMUSG00000020717	-1.648	1.249e-44	6.764e-44	down	570	607	647	580	223	227	198	158	601	201.5	3.77178	4.0457	4.85565	4.21357	1.59218	1.59302	1.44628	1.13898	4.22167	1.44261	7.57414	8.20716	9.98055	8.8153	3.28064	3.28899	2.97444	2.35372	8.64429	2.97445	protein_coding	Pecam1	chr11	106654217	106750628
ENSMUSG00000020723	2.049	0.001507	0.002555	up	5	0	3	7	6	18	23	32	3.75	19.75	0.029171	0	0.014017	0.040604	0.039452	0.113081	0.155674	0.21335	0.020948	0.130389	0.058578	0	0.028812	0.084948	0.081289	0.233471	0.320161	0.44089	0.0430845	0.268953	protein_coding	Cacng4	chr11	107732357	107794557
ENSMUSG00000020732	2.86	1.024e-116	1.279e-115	up	117	82	81	112	773	847	720	679	98	754.75	1.18904	0.68048	0.873151	1.22219	8.24119	8.92461	8.41245	7.79248	0.991215	8.34268	2.38772	1.38043	1.79472	2.55696	16.9807	18.4261	17.3011	16.1033	2.02996	17.2028	protein_coding	Rab37	chr11	115091431	115162236
ENSMUSG00000020733	1.72	1.304e-196	3.011e-195	up	1381	1189	1024	1116	4088	4241	4066	3899	1177.5	4073.5	15.76	13.3581	12.9581	13.7281	49.4652	49.445	50.2993	48.1731	13.9511	49.3457	31.6477	27.0985	26.6347	28.7209	101.922	102.086	103.446	99.5504	28.5255	101.751	protein_coding	Slc9a3r1	chr11	115163341	115181181
ENSMUSG00000020758	3.032	1.375e-149	2.246e-148	up	106	95	75	132	891	919	859	869	102	884.5	0.370653	0.328364	0.292354	0.508515	4.08318	4.56327	4.30455	4.29338	0.374972	4.31109	0.744312	0.666124	0.600918	1.06387	8.41326	9.42149	8.85278	8.87233	0.768807	8.88996	protein_coding	Itgb4	chr11	115974709	116008412
ENSMUSG00000020773	-2.468	6.158e-26	2.4e-25	down	147	151	111	136	25	22	35	18	136.25	25	3.13098	2.82743	2.19939	2.6547	0.577857	0.419611	0.678288	0.184835	2.70313	0.465148	6.28734	5.73576	4.52074	5.55396	1.19066	0.866343	1.39497	0.381964	5.52445	0.958484	protein_coding	Trim47	chr11	116105752	116127210
ENSMUSG00000020774	3.171	7.562e-08	1.688e-07	up	0	5	4	0	40	22	33	24	2.25	29.75	0	0.021528	0.023155	0	0.459874	0.222395	0.322706	0.297936	0.0111708	0.325728	0	0.043672	0.047594	0	0.947557	0.459165	0.663679	0.61569	0.0228165	0.671523	protein_coding	Aspa	chr11	73304992	73329596
ENSMUSG00000020775	-1.019	3.345e-119	4.269e-118	down	3368	3372	3225	3367	1738	1710	1748	1722	3333	1729.5	58.1627	56.1937	62.7873	61.882	33.5352	32.9717	33.9031	32.9584	59.7564	33.3421	116.797	113.995	129.056	129.465	69.0983	68.0745	69.7254	68.109	122.328	68.7518	protein_coding	Mrpl38	chr11	116131817	116138868
ENSMUSG00000020777	1.139	3.161e-157	5.499e-156	up	3657	3826	3019	3523	7887	8492	7902	8158	3506.25	8109.75	22.0541	22.9145	19.667	22.9407	49.9746	52.0658	50.773	52.5569	21.8941	51.3426	44.2869	46.4848	40.4245	47.9947	102.971	107.497	104.42	108.61	44.7977	105.874	protein_coding	Acox1	chr11	116171888	116199045
ENSMUSG00000020778	-1.15	3.31e-64	2.371e-63	down	1511	1795	1417	1530	762	725	703	766	1563.25	739	36.6089	42.9795	37.897	39.7914	19.4631	17.6829	18.2492	19.9274	39.3192	18.8307	73.5146	87.1888	77.8955	83.2484	40.1031	36.5087	37.5315	41.1803	80.4618	38.8309	protein_coding	Ten1	chr11	116198855	116215318
ENSMUSG00000020782	1.111	1.081e-30	4.61e-30	up	417	446	503	433	1103	946	948	1103	449.75	1025	2.84978	3.10989	3.76971	3.15249	8.2487	7.02331	7.05928	8.35531	3.22047	7.67165	5.72266	6.30876	7.74845	6.59539	16.9962	14.5006	14.5182	17.2664	6.59382	15.8203	protein_coding	Llgl2	chr11	115824049	115855780
ENSMUSG00000020785	1.04	6.058e-11	1.546e-10	up	149	178	119	156	340	398	333	233	150.5	326	0.921953	1.116	0.792344	1.04352	2.22318	2.54451	2.2132	1.49994	0.968454	2.12021	1.85138	2.26394	1.62862	2.18316	4.58079	5.25349	4.55168	3.09964	1.98178	4.3714	protein_coding	Camkk1	chr11	73019008	73042073
ENSMUSG00000020787	1.579	1.916e-11	4.972e-11	up	39	23	28	33	93	99	102	101	30.75	98.75	0.362907	0.199103	0.281142	0.313174	0.95577	0.945332	1.03869	1.00149	0.289081	0.985321	0.728757	0.403903	0.577874	0.655199	1.96933	1.95176	2.13618	2.0696	0.591433	2.03172	protein_coding	P2rx1	chr11	72999103	73015200
ENSMUSG00000020799	4.081	5.849e-09	1.374e-08	up	0	0	0	3	21	41	20	39	0.75	30.25	0	0	0	0.046051	0.327143	0.645252	0.304417	0.625528	0.0115128	0.475585	0	0	0	0.096344	0.674068	1.33221	0.626067	1.29266	0.024086	0.981252	protein_coding	Tekt1	chr11	72344722	72362442
ENSMUSG00000020802	1.375	2.429e-258	8.035e-257	up	2207	2256	2079	2105	5908	5724	6058	5887	2161.75	5894.25	9.45064	9.40964	9.78809	9.72557	26.5428	24.9755	28.2022	27.0644	9.59348	26.6962	18.9779	19.0885	20.1189	20.3471	54.6907	51.5652	58.0008	55.9289	19.6331	55.0464	protein_coding	Ube2o	chr11	116537740	116581447
ENSMUSG00000020806	1.091	8.207e-84	7.471e-83	up	1101	1049	884	976	2229	2391	2102	2256	1002.5	2244.5	7.16297	6.62944	6.33972	6.82475	15.0137	15.9594	14.5575	15.7088	6.73922	15.3099	14.384	13.4486	13.031	14.2782	30.9353	32.9504	29.939	32.4625	13.7854	31.5718	protein_coding	Rhbdf2	chr11	116598165	116627019
ENSMUSG00000020808	1.629	0.003408	0.005599	up	7	4	4	6	20	10	33	14	5.25	19.25	0.081248	0.099129	0.062841	0.179157	0.59445	0.251447	0.621481	0.268811	0.105594	0.434047	0.163153	0.201096	0.129165	0.374818	1.22485	0.519146	1.27814	0.555501	0.217058	0.894409	protein_coding	Pimreg	chr11	72042032	72047370
ENSMUSG00000020810	3.934	1.673e-09	4.021e-09	up	2	2	0	0	42	30	21	31	1	31	0.018852	0.018564	0	0	0.413058	0.283478	0.211679	0.313042	0.009354	0.305314	0.037857	0.03766	0	0	0.851094	0.585277	0.43534	0.646905	0.0188793	0.629654	protein_coding	Cygb	chr11	116645595	116654313
ENSMUSG00000020823	1.541	2.864e-206	7.071e-205	up	1113	1211	1052	1127	3392	3658	3514	3224	1125.75	3447	5.58797	5.96655	6.86914	6.17969	17.7916	18.9306	18.8691	17.3815	6.15084	18.2432	11.2212	12.1038	14.1192	12.9287	36.659	39.0848	38.8062	35.9192	12.5932	37.6173	protein_coding	Sec14l1	chr11	117115168	117159268
ENSMUSG00000020836	-1.049	1.363e-34	6.251e-34	down	1033	1183	861	1101	521	594	513	490	1044.5	529.5	10.1623	11.8468	9.11523	11.3543	5.5259	5.8166	6.43612	5.38704	10.6197	5.79141	20.407	24.0326	18.7359	23.7546	11.3859	12.0091	13.2366	11.1324	21.7325	11.941	protein_coding	Coro6	chr11	77462411	77470484
ENSMUSG00000020857	-1.37	0	0	down	10437	10284	9152	9266	3839	4257	3893	3920	9784.75	3977.25	233.997	228.171	227.969	225.42	89.2819	96.5416	93.2352	93.3777	228.889	93.1091	469.89	462.871	468.579	471.607	183.963	199.323	191.748	192.966	468.237	192	protein_coding	Nme2	chr11	93949814	93956259
ENSMUSG00000020865	2.429	0.0002453	0.0004443	up	0	7	0	2	19	19	17	14	2.25	17.25	0	0.029887	0	0.008013	0.117039	0.115633	0.079649	0.082033	0.009475	0.0985885	0	0.060629	0	0.016765	0.241155	0.238739	0.163807	0.169523	0.0193485	0.203306	protein_coding	Abcc3	chr11	94343295	94392997
ENSMUSG00000020866	3.439	3.727e-236	1.117e-234	up	123	169	201	154	1826	1796	1913	1905	161.75	1860	0.493615	0.623333	1.17945	0.465211	8.08364	7.45072	7.82735	7.59605	0.690403	7.73944	0.991234	1.2645	2.42431	0.973278	16.6561	15.383	16.0978	15.6973	1.41333	15.9586	protein_coding	Cacna1g	chr11	94408391	94474198
ENSMUSG00000020867	2.569	1.311e-10	3.297e-10	up	13	18	8	0	66	62	60	74	9.75	65.5	0.106502	0.146662	0.067962	0	0.890931	0.599188	0.717841	0.721501	0.0802815	0.732365	0.213867	0.297521	0.139693	0	1.83573	1.2371	1.47632	1.49099	0.16277	1.51004	protein_coding	Spata20	chr11	94478904	94486179
ENSMUSG00000020868	1.022	2.6e-68	1.972e-67	up	881	923	888	947	1852	2017	1896	2015	909.75	1945	6.0463	6.28481	6.72987	6.85981	13.5076	15.0098	13.8944	15.2974	6.4802	14.4273	12.1416	12.7495	13.8329	14.3516	27.8319	30.9898	28.5753	31.6123	13.2689	29.7523	protein_coding	Xylt2	chr11	94663851	94677515
ENSMUSG00000020871	1.435	4.433e-13	1.219e-12	up	41	57	40	43	140	125	126	130	45.25	130.25	0.458637	0.703947	0.599547	0.512197	1.58665	1.35551	1.50912	1.47592	0.568582	1.4818	0.920994	1.42804	1.23234	1.07158	3.26925	2.79864	3.10366	3.05001	1.16324	3.05539	protein_coding	Dlx4	chr11	95140447	95146263
ENSMUSG00000020872	1.197	0.0003818	0.0006812	up	21	20	17	17	32	37	62	55	18.75	46.5	0.358887	0.344991	0.314129	0.318081	0.587019	0.649014	1.16499	1.03485	0.334022	0.858969	0.720684	0.699855	0.645676	0.665463	1.20953	1.33998	2.39593	2.13853	0.68292	1.77099	protein_coding	Tac4	chr11	95261529	95269265
ENSMUSG00000020878	3.44	8.042e-19	2.614e-18	up	11	11	1	3	92	66	77	100	6.5	83.75	0.16556	0.169943	0.005715	0.040185	1.59474	1.10697	1.36383	1.77719	0.0953507	1.46068	0.332462	0.344748	0.011747	0.084072	3.28591	2.28549	2.80486	3.67259	0.193257	3.01221	protein_coding	Lrrc46	chr11	97034602	97041407
ENSMUSG00000020884	1.265	1.557e-07	3.421e-07	up	48	33	33	28	85	81	91	107	35.5	91	0.803193	0.550276	0.694612	0.531892	1.56627	1.46682	1.73292	1.94208	0.644993	1.67702	1.6129	1.1163	1.42774	1.11278	3.22725	3.02845	3.56394	4.01334	1.31743	3.45825	protein_coding	Asgr1	chr11	70054085	70057894
ENSMUSG00000020889	1.299	2.36e-63	1.679e-62	up	411	462	390	370	1085	1006	1094	1042	408.25	1056.75	3.31617	3.70731	3.58923	3.26224	9.52157	8.41507	9.93586	9.2114	3.46874	9.27097	6.65922	7.52071	7.37749	6.825	19.6189	17.374	20.4341	19.0355	7.0956	19.1156	protein_coding	Nr1d1	chr11	98767932	98775333
ENSMUSG00000020890	1.826	0.003014	0.00497	up	6	0	2	7	10	19	18	20	3.75	16.75	0.015543	0	0.005031	0.017248	0.027854	0.048783	0.048861	0.054476	0.0094555	0.0449935	0.031212	0	0.010341	0.036085	0.057392	0.100718	0.100487	0.112575	0.0194095	0.092793	protein_coding	Gucy2e	chr11	69218117	69237036
ENSMUSG00000020891	2.106	1.427e-33	6.439e-33	up	54	64	65	56	330	264	221	282	59.75	274.25	0.36171	0.430729	0.487434	0.402571	2.50814	1.90178	1.6972	2.18805	0.420611	2.07379	0.726352	0.873785	1.0019	0.842227	5.16794	3.92648	3.49047	4.52165	0.861065	4.27663	protein_coding	Alox8	chr11	69183932	69197843
ENSMUSG00000020893	1.021	1.451e-151	2.414e-150	up	3112	3333	2963	3011	6251	6843	6776	6629	3104.75	6624.75	14.8773	15.6253	15.6829	15.7025	32.1204	33.9275	35.7943	34.6258	15.472	34.117	29.8752	31.6977	32.2355	32.8516	66.1831	70.0479	73.6148	71.5547	31.665	70.3501	protein_coding	Per1	chr11	69095217	69109960
ENSMUSG00000020897	-2.351	1.336e-232	3.946e-231	down	3588	4119	3111	3285	766	751	619	761	3525.75	724.25	48.2696	56.3723	44.5657	45.8037	11.2114	10.3913	9.59937	11.814	48.7528	10.754	96.9306	114.358	91.6026	95.8269	23.1008	21.4541	19.7421	24.4139	99.6795	22.1777	protein_coding	Aurkb	chr11	69045647	69051664
ENSMUSG00000020898	-1.404	2.705e-74	2.196e-73	down	1336	1294	1111	1287	446	474	539	534	1257	498.25	8.21716	7.67425	7.38801	8.44164	2.79564	2.8901	3.90809	3.48764	7.93027	3.27037	16.5009	15.5681	15.1857	17.6609	5.76032	5.967	8.03739	7.20726	16.2289	6.74299	protein_coding	Ctc1	chr11	69015911	69036473
ENSMUSG00000020901	2.057	2.701e-83	2.441e-82	up	153	147	152	185	747	705	699	653	159.25	701	0.764389	0.758381	0.845446	1.05726	4.1339	3.74264	3.9577	3.75798	0.856369	3.89806	1.53497	1.53846	1.73777	2.21191	8.51778	7.72719	8.13944	7.76592	1.75578	8.03758	protein_coding	Pik3r5	chr11	68432121	68497849
ENSMUSG00000020902	1.394	0.001452	0.002464	up	9	11	6	11	32	26	16	35	9.25	27.25	0.031496	0.039242	0.021876	0.04035	0.123908	0.098457	0.063731	0.137949	0.033241	0.106011	0.063247	0.079606	0.044965	0.084417	0.255309	0.203278	0.131069	0.285073	0.0680588	0.218682	protein_coding	Ntn1	chr11	68209364	68400823
ENSMUSG00000020904	3.652	3.31e-22	1.183e-21	up	10	6	0	9	105	111	92	70	6.25	94.5	0.098987	0.055954	0	0.093278	1.16324	1.13066	1.01141	0.836359	0.0620547	1.03542	0.198777	0.113508	0	0.195148	2.39682	2.3344	2.08007	1.72835	0.126858	2.13491	protein_coding	Cfap52	chr11	67924806	67965651
ENSMUSG00000020905	1.708	0.01626	0.02472	up	2	4	4	0	18	6	11	9	2.5	11	0.009849	0.026136	0.017622	0	0.091132	0.028539	0.057391	0.072734	0.0134018	0.062449	0.019777	0.053021	0.03622	0	0.187775	0.058922	0.11803	0.150308	0.0272545	0.128759	protein_coding	Usp43	chr11	67854523	67922153
ENSMUSG00000020908	3.985	2.042e-146	3.255e-145	up	40	38	24	37	625	587	559	602	34.75	593.25	0.143932	0.135731	0.093846	0.144447	2.42836	2.18366	2.20434	2.37045	0.129489	2.2967	0.289031	0.275347	0.192897	0.3022	5.00356	4.50845	4.53347	4.89858	0.264869	4.73601	protein_coding	Myh3	chr11	67078300	67102291
ENSMUSG00000020911	1.914	0.008273	0.01305	up	3	0	2	5	6	25	14	7	2.5	13	0.039688	0	0.023399	0.067229	0.162763	0.350255	0.199355	0.099813	0.032579	0.203046	0.079697	0	0.048096	0.140652	0.335369	0.723148	0.409996	0.206265	0.0671112	0.418695	protein_coding	Krt19	chr11	100140810	100148665
ENSMUSG00000020912	4.555	8.055e-08	1.795e-07	up	0	0	0	0	24	30	25	16	0	23.75	0	0	0	0	0.291814	0.357318	0.31366	0.201179	0	0.290993	0	0	0	0	0.601274	0.737732	0.645075	0.415739	0	0.599955	protein_coding	Krt12	chr11	99415666	99422259
ENSMUSG00000020914	-2.514	0	0	down	25669	25968	22003	21852	4296	4758	4163	4334	23873	4387.75	124.861	122.859	119.459	113.883	21.2537	23.0541	21.4748	22.6623	120.266	22.1112	250.735	249.235	245.542	238.257	43.7926	47.5982	44.1653	46.832	245.942	45.597	protein_coding	Top2a	chr11	98992943	99024189
ENSMUSG00000020919	-2.09	4.644e-304	1.932e-302	down	2722	2767	2434	2582	668	667	675	580	2626.25	647.5	11.8763	11.8639	11.7418	12.1362	3.07664	2.99521	3.18494	2.72059	11.9045	2.99435	23.8488	24.0673	24.1347	25.3904	6.33933	6.18401	6.55017	5.62214	24.3603	6.17391	protein_coding	Stat5b	chr11	100780731	100850724
ENSMUSG00000020926	5.178	2.431e-56	1.564e-55	up	5	0	5	12	249	249	274	215	5.5	246.75	0.019897	0	0.021716	0.052428	1.41349	1.30631	1.69013	1.40766	0.0235102	1.4544	0.039954	0	0.044635	0.109687	2.91246	2.69706	3.47592	2.90896	0.048569	2.9986	protein_coding	Adam11	chr11	102761439	102780262
ENSMUSG00000020930	2.602	4.313e-25	1.648e-24	up	24	24	25	11	125	169	140	124	21	139.5	0.276812	0.28003	0.41995	0.134317	1.72324	2.19412	1.98736	1.77177	0.277777	1.91912	0.555869	0.568073	0.863188	0.281008	3.55068	4.53006	4.08722	3.66138	0.567034	3.95734	protein_coding	Ccdc103	chr11	102881204	102885216
ENSMUSG00000020941	-1.992	0	0	down	12056	13610	12384	13250	3273	3502	3153	3643	12825	3392.75	67.0808	72.0924	73.5909	78.1808	20.706	20.9453	19.8775	23.1566	72.7362	21.1714	134.705	146.248	151.262	163.564	42.6642	43.2445	40.8803	47.8534	148.945	43.6606	protein_coding	Map3k14	chr11	103219762	103267472
ENSMUSG00000020945	1.886	0.01375	0.0211	up	2	0	2	2	6	8	11	10	1.5	8.75	0.037271	0	0.030686	0.040353	0.150835	0.193361	0.26601	0.247199	0.0270775	0.214351	0.074845	0	0.063073	0.084424	0.31079	0.39922	0.547077	0.51084	0.0555855	0.441982	protein_coding	Lyzl6	chr11	103631070	103638890
ENSMUSG00000020948	1.172	2.176e-116	2.71e-115	up	1833	2144	1702	1851	4289	4681	4275	4582	1882.5	4456.75	6.64002	7.49007	6.64971	6.98536	16.187	16.8996	16.2944	17.4129	6.94129	16.6985	13.3339	15.1945	13.6682	14.6142	33.3529	34.8915	33.5112	35.984	14.2027	34.4349	protein_coding	Klhl28	chr12	64938833	64965534
ENSMUSG00000020952	-1.293	3.802e-152	6.342e-151	down	4778	4884	4062	4158	1799	1924	2008	1927	4470.5	1914.5	50.0118	50.1657	47.3179	47.0553	19.7746	20.5955	22.9015	21.6192	48.6377	21.2227	100.429	101.767	97.2597	98.4454	40.745	42.5221	47.0994	44.6765	99.4753	43.7607	protein_coding	Scfd1	chr12	51377510	51450101
ENSMUSG00000020954	-1.085	2.394e-107	2.752e-106	down	5335	5597	4669	4810	2732	2500	2377	2490	5102.75	2524.75	40.1055	41.2639	39.2669	38.988	21.892	19.4215	19.5052	20.1241	39.9061	20.2357	80.5361	83.7086	80.7112	81.5677	45.1079	40.0982	40.1145	41.5867	81.6309	41.7268	protein_coding	Strn3	chr12	51609632	51691897
ENSMUSG00000020955	-2.357	3.595e-74	2.916e-73	down	491	534	416	489	103	77	99	113	482.5	98	12.1228	12.6739	11.2218	12.6989	2.31527	1.94696	2.6697	2.9061	12.1793	2.45951	24.3438	25.7105	23.0659	26.5676	4.77054	4.01976	5.49053	6.0055	24.922	5.07158	protein_coding	Ap4s1	chr12	51691033	51744786
ENSMUSG00000020961	1.076	1.112e-39	5.609e-39	up	739	933	942	863	1880	1878	2053	1920	869.25	1932.75	1.82704	2.25743	2.50424	2.23669	5.06212	4.72161	5.675	5.08159	2.20635	5.13508	3.66889	4.57946	5.14735	4.67944	10.4303	9.7484	11.6712	10.5012	4.51878	10.5878	protein_coding	Ston2	chr12	91633009	91788387
ENSMUSG00000020962	-1.352	6.986e-211	1.778e-209	down	14686	14597	12296	12512	5293	5992	5610	5349	13522.8	5561	53.4178	52.2498	49.6002	48.9943	20.3414	22.2323	22.1825	21.1439	51.0655	21.475	107.269	105.995	101.951	102.502	41.9128	45.9016	45.6208	43.6941	104.429	44.2823	protein_coding	Gtf2a1	chr12	91555262	91590487
ENSMUSG00000020963	3.254	1.326e-22	4.785e-22	up	8	18	8	5	76	127	115	108	9.75	106.5	0.037784	0.088451	0.040012	0.02205	0.43159	0.668991	0.83067	0.750714	0.0470742	0.670491	0.075875	0.179432	0.082244	0.046132	0.889278	1.38122	1.70836	1.55136	0.0959207	1.38255	protein_coding	Tshr	chr12	91384563	91549808
ENSMUSG00000020964	-1.811	0	0	down	71015	74460	63742	67381	20598	21495	20080	20619	69149.5	20698	305.177	330.057	301.305	303.002	85.3095	86.4521	88.6364	89.3056	309.885	87.4259	612.828	669.558	619.317	633.917	175.778	178.492	182.29	184.551	633.905	180.278	protein_coding	Sel1l	chr12	91806043	91849157
ENSMUSG00000021000	-1.364	5.632e-264	1.916e-262	down	16699	16070	14379	15006	5947	6573	6708	6134	15538.5	6340.5	136.551	131.198	129.842	127.203	51.115	49.7269	60.283	55.0625	131.199	54.0469	274.21	266.15	266.883	266.125	105.321	102.668	123.979	113.787	268.342	111.439	protein_coding	Mia2	chr12	59095799	59191583
ENSMUSG00000021003	4.091	3.026e-08	6.892e-08	up	2	0	0	0	28	16	33	26	0.5	25.75	0.009671	0	0	0	0.161768	0.078558	0.187704	0.151415	0.00241775	0.144861	0.019421	0	0	0	0.333317	0.162195	0.386033	0.312902	0.00485525	0.298612	protein_coding	Galc	chr12	98202294	98259459
ENSMUSG00000021025	-1.559	2.405e-194	5.426e-193	down	7529	7462	7127	7265	2497	2876	2335	2781	7345.75	2622.25	105.226	102.704	110.232	109.222	36.9187	41.185	35.4263	42.2363	106.846	38.9416	211.306	208.347	226.577	228.505	76.0697	85.0319	72.858	87.2819	218.684	80.3104	protein_coding	Nfkbia	chr12	55489410	55492647
ENSMUSG00000021055	4.961	1.124e-09	2.723e-09	up	0	0	0	0	33	33	29	32	0	31.75	0	0	0	0	0.22283	0.214304	0.201542	0.22173	0	0.215102	0	0	0	0	0.459133	0.442459	0.414492	0.458207	0	0.443573	protein_coding	Esr2	chr12	76120419	76177259
ENSMUSG00000021061	3.24	6.31e-228	1.815e-226	up	138	127	113	105	1272	1153	1126	1275	120.75	1206.5	0.294362	0.269369	0.270015	0.246299	2.97977	2.65369	3.27208	3.2431	0.270011	3.03716	0.591111	0.546445	0.555002	0.515289	6.13972	5.4789	6.72938	6.70191	0.551962	6.26248	protein_coding	Sptb	chr12	76580488	76710547
ENSMUSG00000021062	2.865	0.0007964	0.001383	up	0	0	0	2	16	8	9	9	0.5	10.5	0	0	0	0.0135	0.111204	0.04557	0.070577	0.066884	0.003375	0.0735588	0	0	0	0.028244	0.229132	0.094085	0.145148	0.138217	0.007061	0.151645	protein_coding	Rab15	chr12	76797960	76822908
ENSMUSG00000021065	-1.239	1.815e-186	3.915e-185	down	15695	15710	13391	13149	6249	6723	6199	6594	14486.2	6441.25	120.153	115.316	113.362	108.555	48.4503	50.8168	51.5488	54.6932	114.346	51.3773	241.28	233.931	233.009	227.111	99.8304	104.918	106.016	113.024	233.833	105.947	protein_coding	Fut8	chr12	77238125	77476338
ENSMUSG00000021066	1.007	1.524e-29	6.377e-29	up	398	531	410	461	959	931	893	1021	450	951	1.56123	2.30761	1.89185	2.00262	4.24991	3.99517	3.94453	4.76092	1.94083	4.23763	3.13512	4.68126	3.8886	4.18973	8.75682	8.24855	8.11234	9.83851	3.97368	8.73906	protein_coding	Atl1	chr12	69892614	69966417
ENSMUSG00000021068	3.707	2.251e-08	5.162e-08	up	8	24	6	0	102	145	140	176	9.5	140.75	0.016392	0.064608	0.014156	0	0.288087	0.409779	0.361081	0.43662	0.023789	0.373892	0.032917	0.131063	0.029099	0	0.593594	0.846042	0.742601	0.902282	0.0482698	0.77113	protein_coding	Nin	chr12	70011435	70113717
ENSMUSG00000021069	3.598	5.439e-08	1.223e-07	up	0	2	2	0	22	28	24	24	1	24.5	0	0.01302	0.014497	0	0.145494	0.19164	0.178737	0.186351	0.00687925	0.175556	0	0.026413	0.029798	0	0.299787	0.395668	0.367591	0.385097	0.0140527	0.362036	protein_coding	Pygl	chr12	70190811	70231488
ENSMUSG00000021071	2.445	0.0321	0.04707	up	0	0	0	0	4	9	0	6	0	4.75	0	0	0	0	0.017701	0.043786	0	0.032486	0	0.0234933	0	0	0	0	0.036472	0.090403	0	0.067133	0	0.048502	protein_coding	Trim9	chr12	70244533	70347614
ENSMUSG00000021079	-1.522	8.617e-64	6.147e-63	down	1814	1661	1370	1408	501	523	651	604	1563.25	569.75	41.8706	35.8801	35.7156	34.4059	12.2316	12.2086	15.7479	15.5864	36.9681	13.9436	84.0806	72.787	73.4117	71.9814	25.2028	25.2062	32.3872	32.2096	75.5652	28.7514	protein_coding	Timm9	chr12	71123173	71136684
ENSMUSG00000021081	2.631	0.0131	0.02018	up	0	0	0	0	5	3	9	5	0	5.5	0	0	0	0	0.034522	0.030137	0.072311	0.03418	0	0.0427875	0	0	0	0	0.071131	0.062221	0.148715	0.070634	0	0.0881752	protein_coding	Serpina1f	chr12	103688044	103695529
ENSMUSG00000021090	5.127	2.128e-10	5.305e-10	up	0	0	0	0	33	41	32	37	0	35.75	0	0	0	0	0.163922	0.183323	0.148979	0.184941	0	0.170291	0	0	0	0	0.337756	0.378497	0.306392	0.382184	0	0.351207	protein_coding	Lrrc9	chr12	72441866	72530750
ENSMUSG00000021097	3.504	4.597e-07	9.86e-07	up	0	4	0	0	16	30	23	22	1	22.75	0	0.006297	0	0	0.031232	0.056431	0.045088	0.044047	0.00157425	0.0441995	0	0.012774	0	0	0.064352	0.11651	0.092729	0.091023	0.0031935	0.0911535	protein_coding	Clmn	chr12	104763117	104865076
ENSMUSG00000021108	2.737	3.436e-06	7.037e-06	up	7	0	2	2	19	28	19	35	2.75	25.25	0.036358	0	0.012606	0.012427	0.111097	0.171116	0.121275	0.224595	0.0153478	0.157021	0.073012	0	0.025912	0.025999	0.228913	0.353293	0.249416	0.464129	0.0312308	0.323938	protein_coding	Prkch	chr12	73584796	73778185
ENSMUSG00000021113	1.091	4.993e-75	4.098e-74	up	1314	1315	1019	1256	2771	2902	2549	2749	1226	2742.75	6.05733	6.34022	5.33483	6.03358	12.8098	12.5813	12.098	13.3383	5.94149	12.7068	12.1638	12.8619	10.9655	12.623	26.3941	25.9757	24.8809	27.5637	12.1535	26.2036	protein_coding	Snapc1	chr12	73964481	73988966
ENSMUSG00000021115	-1.93	3.153e-261	1.065e-259	down	4061	4035	3408	3596	1033	1015	1141	968	3775	1039.25	38.7804	37.4728	38.786	36.4995	9.81602	10.6777	11.9096	10.1361	37.8847	10.6349	77.8751	76.0178	79.7228	76.3614	20.2256	22.0456	24.4934	20.9465	77.4943	21.9278	protein_coding	Vrk1	chr12	106010228	106077426
ENSMUSG00000021123	1.642	1.774e-33	7.993e-33	up	140	129	135	199	477	560	478	478	150.75	498.25	1.49069	1.34228	1.91289	2.79202	5.23329	5.34332	5.91299	5.2141	1.88447	5.42593	2.99347	2.72298	3.93185	5.84124	10.783	11.032	12.1607	10.775	3.87238	11.1877	protein_coding	Rdh12	chr12	79208914	79222665
ENSMUSG00000021125	1.26	0.01885	0.02846	up	4	7	10	5	12	19	12	29	6.5	18	0.058534	0.096293	0.168493	0.08087	0.180847	0.28407	0.188713	0.467483	0.101047	0.280278	0.117542	0.195341	0.346329	0.16919	0.37263	0.586501	0.388108	0.96606	0.2071	0.578325	protein_coding	Arg2	chr12	79130777	79156301
ENSMUSG00000021136	-1.098	2.435e-88	2.321e-87	down	2435	2452	2182	2134	1125	1064	1164	1161	2300.75	1128.5	15.335	15.199	15.2791	14.494	7.60732	6.8342	7.93359	7.92654	15.0768	7.57542	30.7944	30.8329	31.4055	30.3231	15.6746	14.1101	16.3163	16.3803	30.839	15.6203	protein_coding	Smoc1	chr12	81026808	81186414
ENSMUSG00000021156	-1.225	1.399e-126	1.907e-125	down	6042	6559	5373	5801	2409	2934	2609	2731	5943.75	2670.75	37.0064	43.4115	35.722	39.2419	17.1519	18.4809	17.8488	18.9794	38.8455	18.1152	74.3127	88.0653	73.4249	82.0988	35.341	38.1563	36.7079	39.2211	79.4754	37.3566	protein_coding	Zmynd11	chr13	9684833	9765330
ENSMUSG00000021175	3.481	1.221e-07	2.695e-07	up	0	5	0	0	29	26	21	25	1.25	25.25	0	0.034085	0	0	0.260092	0.196723	0.182065	0.195651	0.00852125	0.208633	0	0.069145	0	0	0.535911	0.406161	0.374435	0.404315	0.0172862	0.430206	protein_coding	Cdca7l	chr12	117804289	117878706
ENSMUSG00000021176	-2.45	7.256e-93	7.271e-92	down	512	498	439	451	81	98	90	93	475	90.5	5.53092	5.2017	5.23965	5.2093	0.867893	1.05997	0.984928	1.02838	5.29539	0.985294	11.1067	10.5522	10.7698	10.8985	1.78827	2.18846	2.02561	2.12516	10.8318	2.03187	protein_coding	Efcab11	chr12	99693045	99884439
ENSMUSG00000021186	1.964	4.854e-05	9.239e-05	up	5	5	7	8	30	14	33	38	6.25	28.75	0.018018	0.016357	0.028149	0.031288	0.119029	0.066307	0.13471	0.153296	0.023453	0.118335	0.036182	0.033183	0.057858	0.065459	0.245256	0.136899	0.277045	0.316788	0.0481705	0.243997	protein_coding	Fbln5	chr12	101746565	101819055
ENSMUSG00000021187	6.266	1.183e-68	9.009e-68	up	6	5	0	4	425	348	413	344	3.75	382.5	0.024506	0.016361	0	0.01391	2.11624	1.52161	1.85592	1.54467	0.0136942	1.75961	0.049211	0.03319	0	0.029101	4.36044	3.14156	3.8169	3.19208	0.0278755	3.62774	protein_coding	Tc2n	chr12	101645443	101718523
ENSMUSG00000021196	-1.579	0	0	down	27663	26621	22849	23537	8632	9147	8917	8680	25167.5	8844	143.516	130.349	129.758	130.052	44.8821	45.7079	44.8827	46.2101	133.419	45.4207	288.196	264.428	266.711	272.084	92.4781	94.3702	92.3061	95.4938	272.855	93.662	protein_coding	Pfkp	chr13	6579768	6648777
ENSMUSG00000021198	4.588	2.072e-25	7.968e-25	up	4	3	2	3	104	132	95	70	3	100.25	0.007758	0.004414	0.004302	0.00758	0.302807	0.33678	0.252667	0.185904	0.0060135	0.269539	0.015579	0.008955	0.008843	0.015859	0.623926	0.695327	0.519635	0.384173	0.012309	0.555765	protein_coding	Unc79	chr12	102948859	103184065
ENSMUSG00000021200	4.858	3.594e-22	1.284e-21	up	0	2	5	0	82	79	83	88	1.75	83	0	0.010832	0.043422	0	0.709687	0.656556	0.727245	0.775007	0.0135635	0.717124	0	0.021974	0.089251	0	1.46229	1.35555	1.49566	1.60156	0.0278063	1.47876	protein_coding	Asb2	chr12	103321142	103356001
ENSMUSG00000021209	3.103	0.002713	0.004497	up	0	0	0	0	15	2	9	6	0	8	0	0	0	0	0.087731	0.007889	0.049863	0.030563	0	0.0440115	0	0	0	0	0.180767	0.016289	0.102548	0.063158	0	0.0906905	protein_coding	Ppp4r4	chr12	103532283	103613831
ENSMUSG00000021211	2.389	9.76e-08	2.165e-07	up	8	24	0	13	49	59	92	62	11.25	65.5	0.124876	0.410089	0	0.238985	0.893992	1.0354	1.73049	1.16183	0.193488	1.20542	0.250764	0.831912	0	0.499986	1.84204	2.13772	3.55893	2.40093	0.395666	2.4849	protein_coding	Akr1c12	chr13	4268176	4279433
ENSMUSG00000021216	3.137	0.001853	0.003117	up	0	0	0	0	6	8	15	4	0	8.25	0	0	0	0	0.042292	0.052681	0.265782	0.069176	0	0.107483	0	0	0	0	0.087141	0.108768	0.546609	0.142954	0	0.221368	protein_coding	Tubal3	chr13	3918274	3935277
ENSMUSG00000021219	3.603	0.0001208	0.0002238	up	0	0	0	0	9	8	13	17	0	11.75	0	0	0	0	0.046302	0.029215	0.049328	0.072022	0	0.0492167	0	0	0	0	0.095402	0.060318	0.101448	0.148835	0	0.101501	protein_coding	Rgs6	chr12	82588292	83162056
ENSMUSG00000021221	3.13	5.697e-31	2.442e-30	up	9	18	17	30	131	206	199	181	18.5	179.25	0.059387	0.257335	0.266865	0.431105	1.8543	1.91525	2.3914	1.79564	0.253673	1.98915	0.119256	0.522034	0.548528	0.901923	3.82073	3.9543	4.91818	3.71072	0.522935	4.10098	protein_coding	Dpf3	chr12	83213745	83487716
ENSMUSG00000021222	1.163	8.823e-66	6.467e-65	up	760	739	671	587	1665	1662	1594	1567	689.25	1622	9.31711	9.00273	9.40371	7.91676	22.2452	20.8084	21.8423	22.5629	8.91008	21.8647	18.7098	18.2631	19.3289	16.5628	45.8355	42.9617	44.921	46.6265	18.2161	45.0862	protein_coding	Dcaf4	chr12	83520466	83541920
ENSMUSG00000021226	-3.782	0	0	down	3314	3464	3130	3558	242	272	292	220	3366.5	256.5	33.15	34.129	34.7268	38.3678	2.56288	2.77754	3.16562	2.37793	35.0934	2.72099	66.5688	69.2346	71.3792	80.2701	5.28073	5.7346	6.51044	4.91402	71.8632	5.60995	protein_coding	Acot2	chr12	83987861	83993873
ENSMUSG00000021234	1.292	2.036e-19	6.74e-19	up	163	136	133	202	342	458	417	424	158.5	410.25	1.24114	0.953384	1.26689	1.6681	2.68001	3.9232	3.39791	3.66898	1.28238	3.41753	2.49235	1.93405	2.60403	3.48988	5.52208	8.09997	6.98817	7.582	2.63008	7.04806	protein_coding	Fam161b	chr12	84345309	84361833
ENSMUSG00000021242	1.168	1.478e-307	6.265e-306	up	13713	13433	12067	11865	30023	30763	30034	29738	12769.5	30139.5	93.3509	90.5586	91.0214	87.4791	217.934	216.35	221.313	221.12	90.6025	219.179	187.459	183.709	187.09	183.017	449.047	446.684	455.153	456.948	185.319	451.958	protein_coding	Npc2	chr12	84754562	84773152
ENSMUSG00000021250	4.467	0	0	up	84	117	69	98	2157	2183	2144	2152	92	2159	1.00836	1.25355	0.788712	1.15209	24.298	23.9799	24.7446	24.9542	1.05068	24.4942	2.0249	2.54297	1.62116	2.41031	50.0654	49.5097	50.8899	51.5681	2.14983	50.5083	protein_coding	Fos	chr12	85473890	85477273
ENSMUSG00000021255	4.457	5.064e-16	1.535e-15	up	7	0	0	0	43	72	72	62	1.75	62.25	0.035258	0	0	0	0.230562	0.375339	0.666377	0.338499	0.0088145	0.402694	0.070802	0	0	0	0.475067	0.774938	1.37048	0.699514	0.0177005	0.829998	protein_coding	Esrrb	chr12	86361117	86521628
ENSMUSG00000021265	-1.868	9.383e-06	1.872e-05	down	49	25	30	62	17	8	7	13	41.5	11.25	0.916271	0.265351	0.366096	1.03465	0.218162	0.103125	0.082192	0.148863	0.645591	0.138085	1.83997	0.538296	0.752492	2.16461	0.449516	0.212916	0.169036	0.307628	1.32384	0.284774	protein_coding	Slc25a29	chr12	108825873	108835883
ENSMUSG00000021266	-2.292	0	0	down	9455	9618	9043	8891	2103	1994	2002	1847	9251.75	1986.5	80.1654	82.1947	89.8882	79.9724	20.6113	16.9195	18.7219	15.9937	83.0552	18.0616	160.981	166.742	184.761	167.312	42.469	34.9326	38.5035	33.0512	169.949	37.2391	protein_coding	Wars	chr12	108860030	108894174
ENSMUSG00000021273	1.052	3.98e-23	1.453e-22	up	556	542	335	464	1123	967	1038	990	474.25	1029.5	4.47368	4.26455	3.11733	4.31377	8.96103	8.42192	8.12981	8.73524	4.04233	8.562	8.98362	8.65113	6.40752	9.02493	18.4639	17.3882	16.7198	18.0515	8.2668	17.6559	protein_coding	Fdft1	chr14	63145150	63179578
ENSMUSG00000021280	3.385	7.673e-28	3.103e-27	up	6	8	22	10	134	169	115	132	11.5	137.5	0.032828	0.048954	0.198114	0.078679	1.20352	1.34265	0.845847	1.08976	0.0896437	1.12044	0.065922	0.099309	0.407213	0.164606	2.47982	2.77208	1.73957	2.252	0.184262	2.31087	protein_coding	Exoc3l4	chr12	111417017	111431678
ENSMUSG00000021281	1.956	1.263e-10	3.181e-10	up	24	17	24	27	93	152	66	79	23	97.5	0.128154	0.092409	0.156535	0.159248	0.606122	1.11338	0.436254	0.578427	0.134086	0.683546	0.257347	0.187462	0.321751	0.333167	1.2489	2.29872	0.897203	1.19533	0.274932	1.41004	protein_coding	Tnfaip2	chr12	111442469	111455018
ENSMUSG00000021282	-1.494	0	0	down	29198	28872	25588	26090	10578	10243	10304	9803	27437	10232	173.85	171.21	165.643	172.593	68.6086	62.873	68.7474	65.6009	170.824	66.4575	349.11	347.319	340.47	361.087	141.366	129.81	141.386	135.565	349.496	137.032	protein_coding	Eif5	chr12	111538016	111546752
ENSMUSG00000021294	5.491	5.595e-12	1.482e-11	up	0	0	0	0	61	43	38	43	0	46.25	0	0	0	0	0.204603	0.136743	0.129132	0.145371	0	0.153962	0	0	0	0	0.421579	0.282325	0.265574	0.300411	0	0.317472	protein_coding	Kif26a	chr12	112146208	112181747
ENSMUSG00000021298	2.566	0.0004265	0.0007571	up	0	2	0	6	27	26	7	11	2	17.75	0	0.078973	0	0.054228	0.24696	0.234053	0.062594	0.10418	0.0333003	0.161947	0	0.160205	0	0.113451	0.508854	0.483234	0.128731	0.215289	0.068414	0.334027	protein_coding	Gpr132	chr12	112850873	112868228
ENSMUSG00000021311	-1.2	1.225e-90	1.201e-89	down	1729	1880	1752	1727	819	777	815	831	1772	810.5	4.70419	5.00474	5.26905	4.97902	2.33823	2.13223	2.40075	2.43341	4.98925	2.32615	9.44651	10.1527	10.8303	10.4167	4.81785	4.40226	4.93741	5.02868	10.2115	4.79655	protein_coding	Mtr	chr13	12182712	12258113
ENSMUSG00000021313	4.794	4.477e-08	1.011e-07	up	0	0	0	0	9	43	33	28	0	28.25	0	0	0	0	0.012323	0.064776	0.046389	0.038271	0	0.0404397	0	0	0	0	0.025391	0.13374	0.095404	0.079088	0	0.0834058	protein_coding	Ryr2	chr13	11553102	12106945
ENSMUSG00000021314	2.136	3.741e-06	7.641e-06	up	10	12	4	12	29	46	88	26	9.5	47.25	0.055515	0.078067	0.0248	0.069985	0.175128	0.274354	0.558774	0.162918	0.0570917	0.292793	0.11148	0.158368	0.050976	0.146417	0.360846	0.566442	1.14918	0.336672	0.11681	0.603285	protein_coding	Amph	chr13	18948205	19150921
ENSMUSG00000021318	2.1	0.02954	0.04356	up	2	0	0	0	3	9	7	4	0.5	5.75	0.00346	0	0	0	0.005703	0.023275	0.01984	0.010811	0.000865	0.0149073	0.006949	0	0	0	0.011752	0.048055	0.040803	0.022341	0.00173725	0.0307378	protein_coding	Gli3	chr13	15463235	15730026
ENSMUSG00000021336	3.416	8.44e-08	1.878e-07	up	5	0	2	0	47	20	33	19	1.75	29.75	0.024303	0	0.009021	0	0.296732	0.10777	0.183614	0.107166	0.008331	0.17382	0.048802	0	0.018542	0	0.611408	0.222507	0.377622	0.221459	0.016836	0.358249	protein_coding	Slc17a4	chr13	23895890	23915009
ENSMUSG00000021338	2.136	1.389e-21	4.883e-21	up	45	30	23	24	134	140	156	146	30.5	144	0.196846	0.441183	0.172478	0.113775	0.663916	0.674447	0.750454	0.858535	0.231071	0.736838	0.395288	0.894989	0.354518	0.23803	1.36798	1.39249	1.54339	1.77418	0.470706	1.51951	protein_coding	Carmil1	chr13	24012344	24280795
ENSMUSG00000021340	-1.029	2.03e-08	4.662e-08	down	230	202	139	160	112	100	73	88	182.75	93.25	0.961868	0.837234	0.665302	0.717092	0.56555	0.425437	0.399241	0.414925	0.795374	0.451288	1.93154	1.69843	1.36749	1.50024	1.1653	0.878372	0.821082	0.857446	1.62442	0.93055	protein_coding	Gpld1	chr13	24943152	24992501
ENSMUSG00000021356	-2.096	1.871e-98	1.983e-97	down	22289	21560	17168	15523	4506	4813	4820	4610	19135	4687.25	103.872	98.3225	88.8869	77.6508	22.8173	22.8993	24.477	23.8454	92.183	23.5097	208.586	199.458	182.703	162.455	47.0142	47.2787	50.3395	49.277	188.3	48.4774	protein_coding	Irf4	chr13	30749226	30766976
ENSMUSG00000021360	4.326	1.633e-30	6.939e-30	up	2	4	11	5	192	125	106	124	5.5	136.75	0.007383	0.039301	0.065234	0.064954	1.23015	0.96324	0.623812	0.827635	0.044218	0.911209	0.014825	0.079727	0.134085	0.135891	2.53468	1.98874	1.28294	1.71032	0.091132	1.87917	protein_coding	Gcnt2	chr13	40859754	40960892
ENSMUSG00000021362	4.913	3.839e-09	9.096e-09	up	0	0	0	0	24	45	32	22	0	30.75	0	0	0	0	0.174478	0.327268	0.246585	0.162599	0	0.227733	0	0	0	0	0.359506	0.675688	0.507129	0.336012	0	0.469584	protein_coding	Gcm2	chr13	41101427	41111035
ENSMUSG00000021363	1.612	0.003765	0.006161	up	2	9	10	2	29	15	24	15	5.75	20.75	0.004707	0.027008	0.03599	0.006279	0.114795	0.046812	0.086209	0.066704	0.018496	0.07863	0.009453	0.054788	0.073976	0.013137	0.236531	0.096649	0.177299	0.137844	0.0378385	0.162081	protein_coding	Mak	chr13	41025008	41079706
ENSMUSG00000021375	3.225	4.186e-09	9.908e-09	up	2	0	2	7	51	33	26	34	2.75	36	0.005483	0	0.005466	0.023412	0.231785	0.114095	0.134914	0.115223	0.00859025	0.149004	0.01101	0	0.011234	0.048981	0.477585	0.235565	0.277467	0.238111	0.0178062	0.307182	protein_coding	Kif13a	chr13	46749087	46929867
ENSMUSG00000021376	2.233	1.336e-56	8.628e-56	up	94	75	64	80	391	446	372	353	78.25	390.5	0.987765	0.597172	0.572007	0.837125	4.04959	4.503	3.80768	3.36794	0.748517	3.93205	1.98354	1.21143	1.17573	1.75137	8.34406	9.29704	7.8309	6.9599	1.53052	8.10798	protein_coding	Tpmt	chr13	47022482	47044737
ENSMUSG00000021384	1.26	0.001147	0.001963	up	11	14	12	18	25	49	26	45	13.75	36.25	0.16363	0.192824	0.250309	0.286126	0.460018	1.15679	0.426791	0.794455	0.223222	0.709514	0.328587	0.391166	0.514498	0.598611	0.947852	2.38835	0.877741	1.64175	0.458215	1.46392	protein_coding	Susd3	chr13	49230690	49248706
ENSMUSG00000021388	1.911	1.525e-05	3.002e-05	up	5	8	10	4	30	33	31	25	6.75	29.75	0.046228	0.065465	0.095631	0.036747	0.291966	0.306177	0.306156	0.250936	0.0610178	0.288809	0.09283	0.132804	0.196564	0.07688	0.601587	0.632144	0.629644	0.518562	0.12477	0.595484	protein_coding	Aspn	chr13	49544443	49567565
ENSMUSG00000021391	-1.589	7.48e-31	3.198e-30	down	566	577	389	465	145	224	154	170	499.25	173.25	10.8611	10.8946	8.23323	9.55302	2.90939	4.21697	3.1864	3.42733	9.8855	3.43502	21.8103	22.101	16.923	19.9861	5.9947	8.7065	6.55317	7.08261	20.2051	7.08425	protein_coding	Cenpp	chr13	49464023	49652785
ENSMUSG00000021392	-1.078	4.158e-189	9.12e-188	down	7595	7451	6418	6964	3573	3503	3476	3590	7107	3535.5	39.09	37.9118	36.4417	38.3218	19.6302	18.7247	19.833	20.1758	37.9413	19.5909	78.4969	76.9085	74.9041	80.1739	40.4474	38.6597	40.7886	41.6935	77.6209	40.3973	protein_coding	Nol8	chr13	49653078	49679016
ENSMUSG00000021403	3.015	0.002646	0.004391	up	0	0	0	0	10	8	8	4	0	7.5	0	0	0	0	0.100805	0.049311	0.052806	0.028322	0	0.057811	0	0	0	0	0.207706	0.101809	0.108601	0.058528	0	0.119161	protein_coding	Serpinb9b	chr13	33027416	33041884
ENSMUSG00000021423	2.852	1.314e-06	2.752e-06	up	2	0	2	5	24	21	21	29	2.25	23.75	0.036685	0	0.032806	0.082092	0.472595	0.390359	0.399909	0.577967	0.0378957	0.460207	0.073668	0	0.067431	0.171748	0.973768	0.805949	0.822455	1.19438	0.0782117	0.949137	protein_coding	Ly86	chr13	37345208	37419036
ENSMUSG00000021448	3.484	0.0002744	0.000495	up	0	0	0	0	7	8	18	10	0	10.75	0	0	0	0	0.037608	0.043426	0.103959	0.129876	0	0.0787173	0	0	0	0	0.077491	0.08966	0.213802	0.26839	0	0.162336	protein_coding	Shc3	chr13	51431041	51569487
ENSMUSG00000021451	1.051	3.25e-75	2.672e-74	up	1465	1383	1217	1355	3101	3102	2950	2648	1355	2950.25	8.14557	7.41428	7.42109	8.26044	18.0375	16.9349	17.5	15.6919	7.81034	17.0411	16.3572	15.0407	15.2537	17.2818	37.1658	34.9643	35.9906	32.4275	15.9834	35.137	protein_coding	Sema4d	chr13	51685529	51793747
ENSMUSG00000021453	3.137	1.784e-08	4.108e-08	up	0	6	4	3	26	62	20	46	3.25	38.5	0	0.105996	0.079786	0.071725	0.572387	1.30121	0.41261	1.04939	0.0643767	0.833897	0	0.215025	0.163996	0.150057	1.17939	2.68651	0.848576	2.16857	0.13227	1.72076	protein_coding	Gadd45g	chr13	51846678	51848468
ENSMUSG00000021456	5.38	1.942e-11	5.038e-11	up	0	0	0	0	56	38	35	42	0	42.75	0	0	0	0	0.995867	0.622851	0.612992	0.729743	0	0.740363	0	0	0	0	2.05195	1.28596	1.26068	1.50802	0	1.52666	protein_coding	Fbp2	chr13	62836877	62858422
ENSMUSG00000021457	-1.554	2.928e-175	5.785e-174	down	4057	4383	3466	3818	1389	1314	1462	1451	3931	1404	17.5588	18.7676	16.4299	17.6592	6.20166	5.68603	6.51622	6.65432	17.6039	6.26456	35.26	38.0724	33.7709	36.9451	12.7783	11.7396	13.4013	13.7512	36.0121	12.9176	protein_coding	Syk	chr13	52583173	52648792
ENSMUSG00000021461	-1.147	3.655e-37	1.759e-36	down	659	749	625	689	308	317	302	362	680.5	322.25	5.24875	6.80252	6.0366	6.70174	3.36349	2.87142	2.54268	3.81848	6.1974	3.14902	10.54	13.7997	12.4079	14.0209	6.93037	5.92844	5.22929	7.89093	12.6921	6.49476	protein_coding	Fancc	chr13	63285043	63497278
ENSMUSG00000021464	3.046	0.0002609	0.0004715	up	0	2	0	0	9	18	9	12	0.5	12	0	0.009122	0	0	0.051137	0.095618	0.047887	0.069955	0.0022805	0.0661493	0	0.018504	0	0	0.105367	0.197415	0.098484	0.144564	0.004626	0.136458	protein_coding	Ror2	chr13	53109312	53286124
ENSMUSG00000021477	2.225	0	0	up	10207	9682	8416	8366	45638	45913	43817	44597	9167.75	44991.2	90.2312	63.633	102.631	80.9379	480.781	395.064	396.021	491.885	84.3583	440.938	181.194	129.087	210.953	169.332	990.634	815.662	814.46	1016.49	172.641	909.311	protein_coding	Ctsl	chr13	64359337	64370890
ENSMUSG00000021478	3.681	8.02e-05	0.0001503	up	0	0	0	0	13	15	6	16	0	12.5	0	0	0	0	0.095519	0.092978	0.035294	0.104563	0	0.0820885	0	0	0	0	0.196813	0.191965	0.072587	0.216081	0	0.169361	protein_coding	Drd1	chr13	54051183	54055705
ENSMUSG00000021482	-2.006	0	0	down	6611	6997	6115	6426	1794	1812	1575	1657	6537.25	1709.5	49.9305	51.3574	50.7155	51.7032	14.0673	14.2349	12.8406	13.5654	50.9267	13.677	100.266	104.184	104.243	108.169	28.9853	29.3899	26.4081	28.033	104.216	28.204	protein_coding	Prxl2c	chr13	64275280	64312710
ENSMUSG00000021488	-1.707	0	0	down	5931	6335	5721	5908	1897	2005	1809	1983	5973.75	1923.5	11.6915	12.2305	12.1529	12.8654	3.84629	4.35236	4.12711	4.07352	12.2351	4.09982	23.4779	24.8109	24.9798	26.9159	7.92516	8.98602	8.48785	8.41798	25.0461	8.45425	protein_coding	Nsd1	chr13	55209782	55318325
ENSMUSG00000021490	3.29	0.00116	0.001983	up	0	0	0	0	18	3	6	10	0	9.25	0	0	0	0	0.169924	0.015891	0.029934	0.05729	0	0.0682597	0	0	0	0	0.350122	0.03281	0.061563	0.118391	0	0.140721	protein_coding	Slc34a1	chr13	55398187	55415592
ENSMUSG00000021493	3.156	0	0	up	323	293	246	272	2636	2753	2569	2696	283.5	2663.5	2.42825	2.38522	2.80896	3.05598	22.3814	20.8026	20.3822	24.0557	2.6696	21.9055	4.87619	4.83868	5.77368	6.39347	46.1162	42.9497	41.9182	49.7115	5.47051	45.1739	protein_coding	Pdlim7	chr13	55495795	55513676
ENSMUSG00000021497	-1.457	2.297e-79	1.989e-78	down	1751	1788	1376	1567	536	691	603	645	1620.5	618.75	24.1623	24.5148	21.3964	23.7307	7.81843	9.83605	9.08033	9.6938	23.4511	9.10715	48.5206	49.7311	43.9793	49.6475	16.1096	20.3078	18.6747	20.0324	47.9696	18.7811	protein_coding	Txndc15	chr13	55714650	55726227
ENSMUSG00000021509	3.271	3.253e-07	7.031e-07	up	0	0	0	7	33	23	27	25	1.75	27	0	0	0	0.04212	0.227412	0.147461	0.19052	0.17178	0.01053	0.184293	0	0	0	0.088121	0.468576	0.304454	0.391825	0.354986	0.0220303	0.37996	protein_coding	Slc25a48	chr13	56438355	56474239
ENSMUSG00000021537	-1.171	1.472e-159	2.606e-158	down	5130	5235	4291	4543	2217	2313	2227	2191	4799.75	2237	115.036	115.753	107.174	112.288	51.3277	53.394	52.5622	53.0785	112.563	52.5906	231.005	234.819	220.291	234.919	105.759	110.239	108.1	109.688	230.258	108.446	protein_coding	Cetn3	chr13	81783077	81797155
ENSMUSG00000021545	1.462	0.03019	0.04446	up	6	3	0	3	11	13	9	9	3	10.5	0.117417	0.05095	0	0.059012	0.220262	0.25834	0.180134	0.193374	0.0568447	0.213028	0.235786	0.103358	0	0.12346	0.453842	0.533377	0.370465	0.39961	0.115651	0.439323	protein_coding	1700067P10Rik	chr17	48089319	48090918
ENSMUSG00000021553	5.428	9.766e-12	2.558e-11	up	0	0	0	0	44	42	55	36	0	44.25	0	0	0	0	0.21783	0.27483	0.311595	0.217953	0	0.255552	0	0	0	0	0.448831	0.567422	0.640827	0.450403	0	0.526871	protein_coding	Slc28a3	chr13	58545399	58610877
ENSMUSG00000021556	1.528	1.296e-88	1.24e-87	up	893	1244	1063	976	3051	3395	3137	3094	1044	3169.25	4.95969	6.81709	6.54631	5.84428	17.9921	19.4208	19.0037	18.6998	6.04184	18.7791	9.95958	13.8293	13.4556	12.2269	37.0721	40.0969	39.083	38.6433	12.3679	38.7239	protein_coding	Golm1	chr13	59634626	59675811
ENSMUSG00000021565	4.069	2.198e-46	1.222e-45	up	10	8	6	17	160	242	204	185	10.25	197.75	0.047243	0.037438	0.03356	0.097275	1.01237	1.46538	1.31418	1.20994	0.053879	1.25047	0.09487	0.075947	0.068982	0.20351	2.08596	3.02548	2.70275	2.50036	0.110827	2.57864	protein_coding	Slc6a19	chr13	73679745	73704865
ENSMUSG00000021569	-2.424	1.244e-142	1.924e-141	down	1019	1188	965	912	180	221	191	204	1021	199	6.62533	7.6731	6.9676	6.63246	1.28379	1.45163	1.33196	1.44401	6.97462	1.37785	13.3044	15.5658	14.3216	13.8759	2.64522	2.99708	2.73932	2.98407	14.2669	2.84142	protein_coding	Trip13	chr13	73911347	73937784
ENSMUSG00000021572	-1.419	7.476e-56	4.776e-55	down	1737	1652	1482	1544	676	532	565	743	1603.75	629	8.73239	8.266	8.38882	8.47036	3.66867	2.74061	3.19438	4.10772	8.46439	3.42785	17.5356	16.7685	17.2428	17.721	7.55917	5.65836	6.56957	8.48867	17.317	7.06895	protein_coding	Cep72	chr13	74036500	74062299
ENSMUSG00000021573	4.714	1.859e-177	3.738e-176	up	20	23	28	30	708	719	753	715	25.25	723.75	0.083975	0.095531	0.132676	0.136002	3.23743	3.16892	3.52281	3.33471	0.112046	3.31596	0.168632	0.193796	0.272708	0.284534	6.67063	6.54265	7.24503	6.89122	0.229917	6.83738	protein_coding	Tppp	chr13	74009407	74035753
ENSMUSG00000021575	4.462	6.771e-17	2.097e-16	up	1	4	2	0	53	84	46	68	1.75	62.75	0.004283	0.015353	0.006766	0	0.258859	0.394073	0.224744	0.331919	0.0066005	0.302399	0.008601	0.031146	0.013907	0	0.53337	0.813617	0.462209	0.685916	0.0134135	0.623778	protein_coding	Ahrr	chr13	74211118	74292331
ENSMUSG00000021583	-2.339	0	0	down	13595	12833	11594	11107	2617	2629	2572	2379	12282.2	2549.25	53.7464	49.364	50.8504	47.2784	10.9642	10.5288	10.9118	10.2895	50.3098	10.6735	107.929	100.141	104.521	98.9121	22.5913	21.738	22.4413	21.2633	102.875	22.0085	protein_coding	Erap1	chr13	74639568	74693201
ENSMUSG00000021589	-2.006	1.786e-276	6.361e-275	down	4031	3990	3407	3327	921	949	989	993	3688.75	963	18.4732	17.9289	17.2796	16.2665	4.62147	4.62289	5.16585	5.10275	17.487	4.87824	37.0961	36.3708	35.5174	34.0314	9.5224	9.54457	10.6241	10.5449	35.7539	10.059	protein_coding	Rhobtb3	chr13	75869537	75943925
ENSMUSG00000021590	-2.44	1.179e-17	3.722e-17	down	88	93	70	86	19	20	11	12	84.25	15.5	2.0784	2.17901	2.07584	2.13241	0.403513	0.443727	0.237012	0.252943	2.11641	0.334299	4.17365	4.42038	4.26678	4.46126	0.831426	0.916134	0.48744	0.522711	4.33052	0.689428	protein_coding	Spata9	chr13	75967150	75998972
ENSMUSG00000021594	2.228	3.281e-96	3.405e-95	up	144	172	112	166	720	738	759	718	148.5	733.75	1.1941	1.39972	1.02889	1.47862	6.34213	6.2599	6.8342	6.45167	1.27533	6.47198	2.39787	2.83948	2.11483	3.09346	13.0678	12.9244	14.0553	13.3325	2.61141	13.345	protein_coding	Srd5a1	chr13	69573449	69611442
ENSMUSG00000021596	1.193	1.182e-28	4.856e-28	up	283	242	261	311	584	698	636	729	274.25	661.75	1.57412	1.36128	1.81369	2.05081	3.329	3.8436	3.9142	4.83972	1.69998	3.98163	3.16101	2.76152	3.72795	4.29055	6.8593	7.93563	8.04998	10.0014	3.48526	8.21157	protein_coding	Mctp1	chr13	76384535	77031810
ENSMUSG00000021597	-1.787	1.48e-225	4.186e-224	down	2368	2316	2095	2101	656	717	691	638	2220	675.5	14.601	13.8216	14.2232	13.7058	4.4545	4.50592	4.52536	4.57029	14.0879	4.51402	29.3204	28.0387	29.2352	28.6742	9.17836	9.30309	9.30688	9.44456	28.8171	9.30822	protein_coding	Slf1	chr13	77043088	77135473
ENSMUSG00000021609	5.031	4.544e-14	1.294e-13	up	0	2	0	0	44	58	52	48	0.5	50.5	0	0.011436	0	0	0.292217	0.370363	0.356564	0.323892	0.002859	0.335759	0	0.023199	0	0	0.602104	0.764664	0.733313	0.669328	0.00579975	0.692352	protein_coding	Slc6a3	chr13	73536747	73578672
ENSMUSG00000021610	-1.129	3.597e-224	1.011e-222	down	11724	12672	11411	11831	5583	5961	5515	5843	11909.5	5725.5	113.7	119.885	121.32	122.689	56.7556	58.2865	56.8729	60.7459	119.399	58.1652	228.323	243.201	249.368	256.68	116.943	120.34	116.965	125.532	244.393	119.945	protein_coding	Clptm1l	chr13	73604006	73620605
ENSMUSG00000021624	1.809	1.387e-05	2.741e-05	up	9	12	10	11	60	22	51	32	10.5	41.25	0.126985	0.118082	0.157601	0.085143	0.547192	0.183311	0.468155	0.283345	0.121953	0.370501	0.255	0.239543	0.323943	0.178129	1.12747	0.37847	0.962811	0.585537	0.249154	0.763573	protein_coding	Cd180	chr13	102693558	102739629
ENSMUSG00000021640	2.97	5.194e-22	1.85e-21	up	28	29	6	15	120	219	128	199	19.5	166.5	0.109057	0.111078	0.025377	0.060838	0.507755	0.898191	0.556321	0.884828	0.0765875	0.711774	0.218999	0.225335	0.052162	0.127281	1.04621	1.85444	1.14413	1.82851	0.155944	1.46832	protein_coding	Naip1	chr13	100407764	100452869
ENSMUSG00000021645	-1.068	1.964e-45	1.079e-44	down	880	1011	907	884	479	461	450	455	920.5	461.25	16.1213	18.0629	18.2776	17.3323	9.34081	8.60005	8.95129	9.04076	17.4485	8.98323	32.3732	36.6428	37.5687	36.2614	19.2465	17.756	18.4093	18.6828	35.7115	18.5236	protein_coding	Smn1	chr13	100124852	100137690
ENSMUSG00000021662	4.893	1.285e-69	9.927e-69	up	13	5	2	13	280	310	292	269	8.25	287.75	0.052019	0.019065	0.007931	0.05411	1.29234	1.3304	1.49443	1.26838	0.0332812	1.34639	0.104459	0.038676	0.016302	0.113205	2.66283	2.7468	3.07346	2.62113	0.0681605	2.77605	protein_coding	Arhgef28	chr13	97899469	98206439
ENSMUSG00000021675	1.782	0.01201	0.01859	up	0	3	6	2	5	21	15	10	2.75	12.75	0	0.025079	0.058436	0.013317	0.038551	0.185698	0.137946	0.094117	0.024208	0.114078	0	0.050875	0.120113	0.02786	0.079433	0.383397	0.283702	0.194495	0.049712	0.235257	protein_coding	F2rl2	chr13	95696853	95702739
ENSMUSG00000021676	4.18	1.218e-11	3.182e-11	up	0	0	0	5	31	44	58	35	1.25	42	0	0	0	0.017959	0.154132	0.191819	0.239589	0.175957	0.00448975	0.190374	0	0	0	0.037573	0.317584	0.396039	0.492741	0.363617	0.00939325	0.392495	protein_coding	Iqgap2	chr13	95627174	95892483
ENSMUSG00000021680	3.832	2.868e-05	5.542e-05	up	0	0	0	0	8	19	17	12	0	14	0	0	0	0	0.101452	0.23383	0.219532	0.158039	0	0.178213	0	0	0	0	0.209039	0.482774	0.45149	0.326589	0	0.367473	protein_coding	Crhbp	chr13	95431371	95444924
ENSMUSG00000021681	1.336	1.677e-164	3.069e-163	up	1536	1562	1341	1336	3899	3924	3916	3582	1443.75	3830.25	10.488	10.4592	10.1239	9.79812	27.9971	27.2415	28.7555	26.386	10.2173	27.595	21.0611	21.2178	20.8093	20.4989	57.6872	56.2437	59.1388	54.527	20.8967	56.8992	protein_coding	Aggf1	chr13	95350683	95375352
ENSMUSG00000021684	1.189	7.923e-05	0.0001486	up	29	19	18	17	52	49	56	47	20.75	51	0.148548	0.09554	0.101084	0.093525	0.299248	0.271017	0.336003	0.302317	0.109674	0.302146	0.2983	0.193814	0.207772	0.195666	0.616591	0.55955	0.691025	0.624741	0.223888	0.622977	protein_coding	Pde8b	chr13	95024454	95250336
ENSMUSG00000021687	2.604	0.0001661	0.0003045	up	4	4	0	0	9	25	12	26	2	18	0.018779	0.018662	0	0	0.047884	0.128027	0.064227	0.143085	0.00936025	0.0958057	0.03771	0.037857	0	0	0.098663	0.26433	0.132089	0.295687	0.0188917	0.197692	protein_coding	Scamp1	chr13	94201310	94285857
ENSMUSG00000021692	-1.749	1.865e-134	2.744e-133	down	1649	1823	1472	1500	493	559	461	498	1611	502.75	15.9893	17.9101	16.3043	16.2816	5.30725	5.89654	5.19131	5.54768	16.6213	5.4857	32.1083	36.3327	33.5126	34.0631	10.9354	12.1742	10.6765	11.4644	34.0042	11.3126	protein_coding	Dimt1	chr13	106947127	106960224
ENSMUSG00000021696	3.351	0.0005027	0.0008873	up	0	0	0	0	11	14	6	8	0	9.75	0	0	0	0	0.062237	0.074985	0.033429	0.041965	0	0.053154	0	0	0	0	0.128238	0.154817	0.068751	0.086721	0	0.109632	protein_coding	Elovl7	chr13	108214404	108285683
ENSMUSG00000021702	2.367	0.005728	0.009192	up	2	0	0	1	8	14	6	6	0.75	8.5	0.010993	0	0	0.006567	0.056388	0.094937	0.040757	0.043685	0.00439	0.0589418	0.022075	0	0	0.013739	0.116185	0.19601	0.083821	0.090275	0.0089535	0.121573	protein_coding	Thbs4	chr13	92751590	92794818
ENSMUSG00000021703	1.496	5.694e-153	9.55e-152	up	1805	2249	1682	1809	5720	5681	5459	5488	1886.25	5587	7.64795	9.30542	7.97042	8.22578	25.5007	24.4095	24.8975	25.173	8.28739	24.9952	15.3579	18.8771	16.3828	17.2093	52.5434	50.3966	51.2043	52.0203	16.9568	51.5412	protein_coding	Serinc5	chr13	92611091	92711947
ENSMUSG00000021707	-1.19	2.229e-95	2.296e-94	down	2353	2617	2288	2462	1098	1079	1209	1089	2430	1118.75	9.66839	10.5871	10.4257	10.9018	4.78014	4.52849	5.3808	4.8433	10.3957	4.88318	19.4152	21.4772	21.4294	22.8078	9.84934	9.34967	11.0662	10.0087	21.2824	10.0685	protein_coding	Dhfr	chr13	92354726	92389053
ENSMUSG00000021708	1.103	1.068e-18	3.463e-18	up	304	208	182	219	535	484	531	510	228.25	515	1.38161	0.909567	1.07868	1.0457	2.71337	2.18833	2.52075	2.65234	1.10389	2.5187	2.77441	1.84516	2.21718	2.18773	5.59082	4.51809	5.1842	5.4811	2.25612	5.19355	protein_coding	Rasgrf2	chr13	91880400	92131656
ENSMUSG00000021709	-1.281	0	0	down	14320	14584	12536	13356	5950	6144	5713	5882	13699	5922.25	53.2	53.5967	51.4695	53.53	23.2818	22.3395	22.6774	22.9682	52.9491	22.8167	106.831	108.727	105.793	111.991	47.9715	46.1229	46.6386	47.4641	108.336	47.0493	protein_coding	Erbin	chr13	103818787	103920514
ENSMUSG00000021714	-3.398	1.079e-172	2.1e-171	down	861	750	672	765	85	80	65	70	762	75	14.0451	12.4863	12.3955	13.5722	1.54326	1.39142	1.12631	1.18706	13.1248	1.31201	28.2041	25.3299	25.4783	28.3946	3.17984	2.87277	2.31639	2.45308	26.8517	2.70552	protein_coding	Cenpk	chr13	104228611	104252392
ENSMUSG00000021718	3.734	7.987e-05	0.0001497	up	0	0	0	0	9	15	6	22	0	13	0	0	0	0	0.096131	0.146235	0.057115	0.237015	0	0.134124	0	0	0	0	0.198075	0.301922	0.117463	0.489795	0	0.276814	protein_coding	Nt5el	chr13	105082122	105121782
ENSMUSG00000021719	2.55	0.00815	0.01287	up	2	0	0	0	9	18	2	4	0.5	8.25	0.004926	0	0	0	0.028005	0.056877	0.006416	0.011674	0.0012315	0.025743	0.009892	0	0	0	0.057703	0.11743	0.013195	0.024125	0.002473	0.0531133	protein_coding	Rgs7bp	chr13	104945904	105054930
ENSMUSG00000021725	-2.847	0.001105	0.001894	down	10	6	7	14	2	0	0	0	9.25	0.5	0.066243	0.041579	0.042879	0.095844	0.008679	0	0	0	0.0616362	0.00216975	0.133023	0.084348	0.088137	0.200516	0.017883	0	0	0	0.126506	0.00447075	protein_coding	Parp8	chr13	116854820	117025537
ENSMUSG00000021738	-1.11	1.36e-50	8.107e-50	down	1409	1480	1333	1536	732	702	613	757	1439.5	701	4.64985	5.17847	4.99899	5.47107	3.01241	2.39748	2.25312	2.66863	5.0746	2.58291	9.33739	10.5051	10.2752	11.4461	6.20697	4.94992	4.63379	5.51475	10.391	5.32636	protein_coding	Atxn7	chr14	13961440	14107302
ENSMUSG00000021758	1.77	2.032e-25	7.819e-25	up	85	70	92	127	366	338	291	362	93.5	339.25	0.613049	0.498204	0.73868	0.995321	2.82516	2.51495	2.29156	2.85775	0.711314	2.62235	1.23107	1.01066	1.51832	2.08233	5.82115	5.19245	4.71283	5.90558	1.4606	5.408	protein_coding	Ddx4	chr13	112598333	112652475
ENSMUSG00000021759	1.95	0.01539	0.02348	up	0	0	0	7	7	12	12	10	1.75	10.25	0	0	0	0.095479	0.093286	0.164351	0.184076	0.174212	0.0238697	0.153981	0	0	0	0.199753	0.192214	0.339324	0.37857	0.360013	0.0499383	0.31753	protein_coding	Plpp1	chr13	112800792	112867894
ENSMUSG00000021760	2.491	8.363e-07	1.77e-06	up	3	3	5	6	22	47	24	28	4.25	30.25	0.042173	0.04153	0.091546	0.135931	0.516798	1.05821	0.635836	0.712208	0.077795	0.730764	0.084689	0.084248	0.188168	0.284384	1.06485	2.18483	1.30767	1.47179	0.160372	1.50728	protein_coding	Gpx8	chr13	113042753	113046410
ENSMUSG00000021763	2.511	0.0273	0.04041	up	0	0	0	0	4	6	10	0	0	5	0	0	0	0	0.010625	0.015897	0.028244	0	0	0.0136915	0	0	0	0	0.021893	0.032821	0.058087	0	0	0.0282002	protein_coding	BC067074	chr13	113293159	113379711
ENSMUSG00000021772	1.405	2.163e-42	1.133e-41	up	275	252	287	206	697	734	690	730	255	712.75	3.01864	2.55455	2.63028	2.38575	6.938	6.34429	6.46348	7.87186	2.6473	6.90441	6.06175	5.18219	5.40642	4.99128	14.2955	13.0986	13.2928	16.2673	5.41041	14.2386	protein_coding	Nkiras1	chr14	18271136	18284003
ENSMUSG00000021773	-1.699	7.376e-16	2.225e-15	down	171	158	214	183	40	82	58	54	181.5	58.5	2.70402	1.87081	3.13456	3.05373	0.618326	1.02133	0.739336	0.776422	2.69078	0.788854	5.42995	3.79515	6.44294	6.38878	1.27404	2.10867	1.52052	1.60449	5.51421	1.62693	protein_coding	Comtd1	chr14	21845855	21848977
ENSMUSG00000021774	-1.618	8.953e-54	5.573e-53	down	1761	1468	1441	1401	631	419	546	477	1517.75	518.25	28.1339	23.0727	25.383	23.7731	10.5872	6.92626	9.5985	8.35588	25.0907	8.86696	56.4958	46.8057	52.1735	49.7361	21.8146	14.3002	19.7403	17.2676	51.3028	18.2807	protein_coding	Ube2e1	chr14	18282722	18331859
ENSMUSG00000021779	-2.977	1.058e-19	3.532e-19	down	91	94	81	67	9	18	8	6	83.25	10.25	0.320843	0.326671	0.31571	0.253105	0.032342	0.062171	0.030727	0.022303	0.304082	0.0368858	0.644287	0.662689	0.648927	0.529527	0.06664	0.12836	0.063194	0.046089	0.621358	0.0760708	protein_coding	Thrb	chr14	17660261	18038090
ENSMUSG00000021803	2.63	0.01454	0.02225	up	0	0	0	0	11	4	3	4	0	5.5	0	0	0	0	0.057475	0.017582	0.015685	0.021963	0	0.0281762	0	0	0	0	0.118425	0.0363	0.032259	0.045387	0	0.0580927	protein_coding	Cdhr1	chr14	37077857	37098347
ENSMUSG00000021810	-1.284	2.236e-123	2.971e-122	down	3221	3059	2749	2995	1334	1422	1253	1180	3006	1297.25	22.4123	21.1608	21.3295	22.6041	9.8662	10.124	9.45944	8.87353	21.8767	9.58078	45.0064	42.9272	43.8417	47.2905	20.329	20.9023	19.4543	18.3373	44.7664	19.7557	protein_coding	Ecd	chr14	20319852	20348121
ENSMUSG00000021811	-1.463	1.373e-89	1.332e-88	down	1757	1535	1397	1419	612	577	536	598	1527	580.75	24.0281	20.5099	21.3592	21.8173	9.12694	8.59915	8.20234	9.12388	21.9286	8.76308	48.2511	41.6067	43.9028	45.6445	18.8058	17.7541	16.869	18.8546	44.8513	18.0709	protein_coding	Dnajc9	chr14	20384638	20388910
ENSMUSG00000021820	1.189	4.945e-85	4.563e-84	up	709	798	721	715	1673	1890	1778	1724	735.75	1766.25	4.58445	5.02619	5.04214	5.04875	11.5246	12.5183	12.5965	12.3779	4.92538	12.2543	9.20607	10.1962	10.3639	10.5626	23.7461	25.8458	25.9061	25.5791	10.0822	25.2693	protein_coding	Camk2g	chr14	20734875	20794088
ENSMUSG00000021822	3.392	2.445e-37	1.181e-36	up	15	12	12	17	187	156	128	187	14	164.5	0.138664	0.110494	0.120071	0.166265	1.85789	1.48724	1.29841	1.88982	0.133874	1.63334	0.278452	0.22415	0.246801	0.347846	3.82813	3.07061	2.67031	3.90533	0.274312	3.3686	protein_coding	Plau	chr14	20836660	20843385
ENSMUSG00000021823	1.911	1.457e-165	2.675e-164	up	803	671	674	814	2969	3164	2721	2877	740.5	2932.75	3.42784	2.90342	3.22615	3.77619	13.4453	13.6698	12.8416	13.2256	3.3334	13.2956	6.88347	5.88992	6.6312	7.90024	27.7035	28.2231	26.4102	27.3309	6.82621	27.4169	protein_coding	Vcl	chr14	20929398	21033676
ENSMUSG00000021831	-2.038	0	0	down	11479	11401	9932	10035	2751	2869	2696	2638	10711.8	2738.5	58.1136	56.8586	55.3739	54.9838	14.9313	14.8432	14.871	14.4143	56.3325	14.765	116.698	115.344	113.818	115.033	30.7655	30.6459	30.5838	29.7873	115.223	30.4456	protein_coding	Ero1l	chr14	45283087	45318771
ENSMUSG00000021876	1.555	0.001669	0.002818	up	7	5	6	9	18	28	33	13	6.75	23	0.094953	0.068106	0.080906	0.130651	0.27125	0.415492	0.506994	0.190435	0.093654	0.346043	0.190675	0.13816	0.166298	0.273337	0.558902	0.857839	1.04269	0.393536	0.192117	0.713241	protein_coding	Rnase4	chr14	51091077	51106151
ENSMUSG00000021879	3.543	9.213e-06	1.84e-05	up	0	0	1	1	21	27	8	14	0.5	17.5	0	0	0.001258	0.000355	0.03906	0.050271	0.014892	0.026647	0.00040325	0.0327175	0	0	0.002586	0.000743	0.080482	0.10379	0.030628	0.055066	0.00083225	0.0674915	protein_coding	Dnah12	chr14	26693274	26891703
ENSMUSG00000021880	-2.465	7.517e-23	2.727e-22	down	153	144	107	103	26	29	24	14	126.75	23.25	1.99027	1.73329	1.67691	1.43807	0.443584	0.591481	0.323487	0.240044	1.70963	0.399649	3.99667	3.51617	3.4468	3.00863	0.913991	1.22119	0.665284	0.496054	3.49207	0.82413	protein_coding	Rnase6	chr14	51123908	51132187
ENSMUSG00000021886	3.797	4.433e-13	1.219e-12	up	0	7	0	3	42	69	47	42	2.5	50	0	0.069857	0	0.022896	0.468517	0.740362	0.529759	0.473345	0.0231883	0.552996	0	0.141713	0	0.047901	0.965365	1.52858	1.08951	0.978174	0.0474035	1.14041	protein_coding	Gpr65	chr12	98268635	98276644
ENSMUSG00000021891	-1.193	4.76e-84	4.357e-83	down	1675	1647	1421	1491	734	744	653	730	1558.5	715.25	13.1609	13.11	11.7334	11.9269	5.97719	5.95608	5.5586	5.78255	12.4828	5.81861	26.4285	26.5951	24.1173	24.9526	12.3158	12.2971	11.4319	11.9497	25.5234	11.9986	protein_coding	Mettl6	chr14	31473578	31495040
ENSMUSG00000021895	2.193	1.475e-29	6.178e-29	up	48	67	28	40	228	227	231	204	45.75	222.5	0.307686	0.396657	0.187598	0.260337	1.61654	1.40702	1.52451	1.33911	0.288069	1.4718	0.617866	0.804664	0.385599	0.544657	3.33083	2.90499	3.13531	2.76729	0.588197	3.03461	protein_coding	Arhgef3	chr14	27114899	27403911
ENSMUSG00000021903	2.673	0.002426	0.004041	up	0	2	0	0	14	8	6	8	0.5	9	0	0.006385	0	0	0.051414	0.025972	0.021382	0.028551	0.00159625	0.0318297	0	0.012952	0	0	0.105937	0.053623	0.043974	0.059002	0.003238	0.065634	protein_coding	Galnt15	chr14	32028989	32062197
ENSMUSG00000021906	-1.556	1.98e-70	1.543e-69	down	1243	1234	1070	1093	459	468	386	342	1160	413.75	13.0672	12.2484	11.9896	11.9604	4.42798	4.93282	3.81092	3.69254	12.3164	4.21607	26.2404	24.8473	24.6441	25.0227	9.12372	10.1845	7.83756	7.63069	25.1886	8.69411	protein_coding	Oxnad1	chr14	32085374	32103202
ENSMUSG00000021913	1.678	5.398e-06	1.093e-05	up	21	7	10	11	47	45	39	43	12.25	43.5	0.118783	0.038977	0.063358	0.067437	0.288156	0.290115	0.243469	0.271999	0.0721388	0.273435	0.238529	0.079069	0.13023	0.141086	0.593737	0.598981	0.50072	0.562089	0.147229	0.563882	protein_coding	Ogdhl	chr14	32322019	32348151
ENSMUSG00000021932	-1.661	4.883e-83	4.401e-82	down	1335	1635	1249	1281	457	414	508	442	1375	455.25	18.5027	22.2427	19.4086	19.2898	6.4737	5.96224	7.31063	6.4323	19.861	6.54472	37.1554	45.1219	39.8935	40.3566	13.3389	12.3099	15.0351	13.2924	40.6319	13.4941	protein_coding	Rnaseh2b	chr14	62292589	62372992
ENSMUSG00000021939	1.265	5.98e-202	1.429e-200	up	6977	6818	5918	5700	15827	16732	15814	15739	6353.25	16028	32.3652	31.1485	30.4499	28.5442	77.9791	79.3497	79.6807	79.188	30.6269	79.0494	64.9928	63.1883	62.5883	59.7179	160.673	163.828	163.872	163.643	62.6218	163.004	protein_coding	Ctsb	chr14	63122462	63145923
ENSMUSG00000021940	2.233	0.0006814	0.001188	up	4	2	0	5	14	25	24	7	2.75	17.5	0.026899	0.013725	0	0.030048	0.102513	0.174502	0.180813	0.047476	0.017668	0.126326	0.054017	0.027842	0	0.062865	0.211225	0.360284	0.371861	0.098111	0.036181	0.26037	protein_coding	Ptpn20	chr14	33589207	33640754
ENSMUSG00000021944	5.276	3.551e-20	1.2e-19	up	0	4	0	0	72	73	91	85	1	80.25	0	0.02274	0	0	0.696915	0.52463	0.895237	0.837403	0.005685	0.738546	0	0.046131	0	0	1.43597	1.08317	1.84115	1.73051	0.0115327	1.5227	protein_coding	Gata4	chr14	63198922	63271692
ENSMUSG00000021948	-1.009	1.264e-206	3.134e-205	down	6729	6850	6036	6340	3346	3384	3437	3380	6488.75	3386.75	63.3812	62.4983	58.4178	61.6053	31.7188	33.1978	34.2703	33.7228	61.4756	33.2274	127.276	126.785	120.075	128.886	65.3556	68.5414	70.4806	69.6887	125.755	68.5166	protein_coding	Prkcd	chr14	30595354	30626210
ENSMUSG00000021952	-1.257	1.72e-110	2.036e-109	down	1709	1765	1592	1696	750	731	720	771	1690.5	743	4.426	4.48347	4.61541	4.90688	2.06728	1.95862	2.0111	2.19614	4.60794	2.05829	8.88789	9.09525	9.48675	10.2658	4.25956	4.04384	4.13604	4.53836	9.43392	4.24445	protein_coding	Xpo4	chr14	57577521	57665430
ENSMUSG00000021958	-1.403	4.261e-25	1.629e-24	down	333	395	341	350	145	149	163	105	354.75	140.5	5.63216	6.58962	6.40208	6.41973	2.59138	2.5734	2.98409	1.92469	6.2609	2.51839	11.31	13.3678	13.1592	13.4309	5.33946	5.31313	6.1371	3.9774	12.817	5.19177	protein_coding	Pinx1	chr14	63860364	63919859
ENSMUSG00000021965	-2.04	1.168e-109	1.369e-108	down	1075	1202	865	1028	261	298	259	243	1042.5	265.25	11.3896	12.129	9.90449	11.2853	2.83605	3.03428	3.04106	2.58029	11.1771	2.87292	22.8716	24.6051	20.3582	23.6102	5.8436	6.26468	6.25426	5.33221	22.8613	5.92369	protein_coding	Ska3	chr14	57806561	57826185
ENSMUSG00000021974	1.377	6.75e-14	1.912e-13	up	64	48	55	55	164	138	156	155	55.5	153.25	0.61364	0.352877	0.52027	0.595948	1.81058	1.44893	1.70147	1.72395	0.520684	1.67123	1.23226	0.715853	1.06939	1.24679	3.73064	2.99151	3.49925	3.56257	1.06607	3.44599	protein_coding	Fgf9	chr14	58070547	58112720
ENSMUSG00000021983	1.914	3.116e-56	2.002e-55	up	133	119	100	107	474	503	436	416	114.75	457.25	0.226254	0.198794	0.228526	0.196192	0.868163	0.896659	0.852365	0.767303	0.212442	0.846122	0.454342	0.403277	0.469723	0.410457	1.78882	1.85127	1.75298	1.58564	0.43445	1.74468	protein_coding	Atp8a2	chr14	59638540	60197179
ENSMUSG00000021990	2.399	2.79e-05	5.397e-05	up	0	8	3	2	20	24	24	22	3.25	22.5	0	0.021089	0.006484	0.004306	0.061244	0.06997	0.07335	0.069556	0.00796975	0.06853	0	0.042782	0.013327	0.009009	0.126192	0.144463	0.150851	0.14374	0.0162795	0.141312	protein_coding	Spata13	chr14	60634001	60764556
ENSMUSG00000021998	-1.323	1.752e-228	5.064e-227	down	7512	7385	6662	6739	2824	3244	2950	2867	7074.5	2971.25	42.9861	41.6436	42.2934	41.5502	17.1595	19.1421	18.3992	17.8209	42.1183	18.1304	86.3208	84.4789	86.932	86.9281	35.3567	39.5215	37.8399	36.8272	86.1649	37.3863	protein_coding	Lcp1	chr14	75131101	75230842
ENSMUSG00000022015	3.492	2.063e-06	4.275e-06	up	0	0	0	3	13	21	19	26	0.75	19.75	0	0	0	0.023869	0.135316	0.20123	0.201218	0.272681	0.00596725	0.202611	0	0	0	0.049937	0.278814	0.415467	0.413826	0.5635	0.0124843	0.417902	protein_coding	Tnfsf11	chr14	78277445	78308043
ENSMUSG00000022021	-1.112	5.78e-58	3.829e-57	down	1216	1078	1091	1105	532	571	546	535	1122.5	546	5.89684	5.08651	5.81225	5.75694	2.70021	2.79425	2.83575	2.83037	5.63814	2.79014	11.8415	10.3186	11.9468	12.0442	5.5637	5.7691	5.83202	5.84899	11.5378	5.75345	protein_coding	Diaph3	chr14	86655367	87141235
ENSMUSG00000022025	1.357	0.007275	0.01155	up	7	3	10	11	30	23	27	11	7.75	22.75	0.131076	0.036238	0.166762	0.192494	0.47227	0.40719	0.456775	0.190358	0.131642	0.381648	0.263215	0.073512	0.34277	0.40272	0.973099	0.840698	0.939408	0.393378	0.270554	0.786646	protein_coding	Cnmd	chr14	79637690	79662170
ENSMUSG00000022026	3.758	3.118e-20	1.055e-19	up	3	10	3	3	93	79	58	92	4.75	80.5	0.018042	0.070037	0.018502	0.016912	0.769455	0.628027	0.492541	0.774412	0.0308733	0.666109	0.036231	0.142079	0.038029	0.035383	1.58544	1.29665	1.01296	1.60033	0.0629305	1.37385	protein_coding	Olfm4	chr14	79984081	80023139
ENSMUSG00000022032	6.446	1.239e-55	7.883e-55	up	6	2	0	2	288	345	295	350	2.5	319.5	0.032161	0.010798	0	0.011695	1.76454	2.0388	1.84734	2.19032	0.0136635	1.96025	0.064583	0.021904	0	0.024467	3.63578	4.20938	3.79925	4.52633	0.0277385	4.04269	protein_coding	Scara5	chr14	65666403	65764826
ENSMUSG00000022033	-3.408	2.451e-95	2.523e-94	down	1962	2037	1791	1744	193	147	155	246	1883.5	185.25	25.085	25.6149	25.4098	24.0288	2.62249	1.9143	2.14505	3.39807	25.0346	2.51998	50.3734	51.9627	52.2286	50.2712	5.40355	3.95233	4.41152	7.02216	51.209	5.19739	protein_coding	Pbk	chr14	65805837	65817822
ENSMUSG00000022034	-1.911	4.552e-127	6.241e-126	down	1496	1472	1142	1230	361	397	371	357	1335	371.5	11.7624	11.6095	10.1261	10.5041	3.08491	3.26954	3.12657	3.14699	11.0005	3.157	23.6201	23.5511	20.8138	21.9758	6.35637	6.7504	6.43012	6.5033	22.4902	6.51005	protein_coding	Esco2	chr14	65819038	65833994
ENSMUSG00000022037	8.542	0	0	up	18	36	9	18	8362	8372	8300	8250	20.25	8321	0.275735	0.517475	0.095178	0.218109	108.876	104.849	110.456	109.474	0.276624	108.414	0.553706	1.04976	0.195634	0.456311	224.336	216.476	227.164	226.229	0.563852	223.551	protein_coding	Clu	chr14	65968483	65981547
ENSMUSG00000022039	2.029	0.02642	0.0392	up	0	4	0	0	2	9	6	13	1	7.5	0	0.031269	0	0	0.011326	0.083978	0.053957	0.119662	0.00781725	0.0672308	0	0.063433	0	0	0.023337	0.173383	0.110968	0.247283	0.0158583	0.138743	protein_coding	Adam2	chr14	66027329	66077733
ENSMUSG00000022044	1.486	1.872e-08	4.307e-08	up	21	33	46	41	121	113	78	114	35.25	106.5	0.377341	0.575456	0.86271	0.933379	2.16619	2.09996	1.57787	2.13762	0.687222	1.99541	0.75774	1.16738	1.77326	1.95274	4.46336	4.33565	3.24506	4.41742	1.41278	4.11537	protein_coding	Stmn4	chr14	66344296	66361680
ENSMUSG00000022048	1.266	2.143e-21	7.486e-21	up	149	204	155	216	477	417	431	511	181	459	0.72264	0.971777	0.832071	1.12774	2.45638	2.06676	2.26729	2.6861	0.913557	2.36913	1.45114	1.97136	1.71028	2.35937	5.0613	4.26711	4.66291	5.55087	1.87304	4.88555	protein_coding	Dpysl2	chr14	66802864	66868688
ENSMUSG00000022066	4.249	4.01e-08	9.077e-08	up	0	0	0	1	21	25	24	26	0.25	24	0	0	0	0.00616	0.147532	0.152231	0.178335	0.171677	0.00154	0.162444	0	0	0	0.012886	0.303984	0.3143	0.366764	0.354772	0.0032215	0.334955	protein_coding	Entpd4b	chr14	69555424	69585520
ENSMUSG00000022076	2.885	0.009739	0.01523	up	0	0	0	0	15	4	0	8	0	6.75	0	0	0	0	0.049133	0.010223	0	0.025773	0	0.0212822	0	0	0	0	0.101236	0.021107	0	0.05326	0	0.0439008	protein_coding	Klhl1	chr14	96102736	96519102
ENSMUSG00000022090	-1.7	4.667e-38	2.285e-37	down	515	473	498	407	120	147	162	181	473.25	152.5	8.02703	8.37181	9.98005	9.11381	2.58794	2.41361	3.12263	3.29423	8.87318	2.8546	16.1191	16.9832	20.5135	19.0672	5.33237	4.98322	6.42203	6.80757	18.1708	5.88629	protein_coding	Pdlim2	chr14	70164218	70177681
ENSMUSG00000022091	-1.099	5.5e-07	1.175e-06	down	110	135	95	108	47	39	62	69	112	54.25	0.875346	0.996638	0.748423	0.831798	0.356641	0.291927	0.499666	0.528976	0.863051	0.419303	1.75779	2.0218	1.53835	1.74022	0.734848	0.602722	1.02762	1.09314	1.76454	0.864581	protein_coding	Sorbs3	chr14	70180468	70211989
ENSMUSG00000022092	-2.3	0	0	down	2996	3076	2775	2682	640	655	617	546	2882.25	614.5	29.4054	29.1457	29.7849	28.4021	7.02066	6.87037	6.56991	6.36932	29.1846	6.70757	59.0493	59.1255	61.2215	59.4207	14.4658	14.1848	13.5117	13.1623	59.7042	13.8312	protein_coding	Ppp3cc	chr14	70217865	70289471
ENSMUSG00000022123	2.419	1.973e-20	6.715e-20	up	31	24	12	23	121	172	111	119	22.5	130.75	0.27532	0.202382	0.113112	0.214202	1.15142	1.57803	1.07897	1.15065	0.201254	1.23977	0.552871	0.410555	0.232497	0.448136	2.37247	3.25805	2.21902	2.37784	0.411015	2.55684	protein_coding	Scel	chr14	103513342	103612797
ENSMUSG00000022125	1.029	2.287e-68	1.737e-67	up	1507	1427	1187	1164	2835	2843	2834	2809	1321.25	2830.25	13.7945	12.7424	12.0394	11.5793	27.3524	26.6644	27.9446	27.7478	12.5389	27.4273	27.7008	25.8495	24.7464	24.2252	56.3587	55.0523	57.471	57.3413	25.6305	56.5559	protein_coding	Cln5	chr14	103070216	103077628
ENSMUSG00000022126	1.061	0.005504	0.008853	up	7	29	15	22	32	52	45	36	18.25	41.25	0.057241	0.231959	0.132725	0.193603	0.280443	0.436696	0.40522	0.320472	0.153882	0.360708	0.114947	0.470556	0.27281	0.405041	0.577845	0.901617	0.833378	0.662261	0.315839	0.743775	protein_coding	Acod1	chr14	103046977	103056573
ENSMUSG00000022148	1.342	4.521e-06	9.195e-06	up	23	30	19	34	61	78	53	97	26.5	72.25	0.872889	0.916143	0.782322	1.14144	2.09629	2.41223	1.51652	2.96745	0.928198	2.24812	1.75285	1.8585	1.60802	2.38802	4.31934	4.98038	3.1189	6.13227	1.90185	4.63772	protein_coding	Fyb	chr15	6522853	6663313
ENSMUSG00000022149	3.144	0.0001335	0.0002466	up	0	0	0	2	9	19	10	14	0.5	13	0	0	0	0.02236	0.094194	0.195275	0.115813	0.190203	0.00559	0.148871	0	0	0	0.046779	0.194084	0.40317	0.238183	0.393058	0.0116948	0.307124	protein_coding	C9	chr15	6445327	6498751
ENSMUSG00000022176	-1.813	1.562e-22	5.628e-22	down	177	239	171	222	55	58	50	76	202.25	59.75	2.34178	3.16353	2.54222	3.18495	0.700513	0.859423	0.626272	1.09413	2.80812	0.820085	4.70255	6.41758	5.22541	6.66331	1.44338	1.77439	1.288	2.26104	5.75221	1.6917	protein_coding	Rem2	chr14	54476100	54480431
ENSMUSG00000022180	1.699	3.698e-54	2.313e-53	up	205	326	250	238	924	860	857	844	254.75	871.25	1.13298	1.73193	1.51487	1.37895	5.34635	4.78514	5.07452	5.00066	1.43968	5.05167	2.27513	3.51342	3.11375	2.88493	11.016	9.87957	10.4363	10.3339	2.94681	10.4165	protein_coding	Slc7a8	chr14	54722209	54781946
ENSMUSG00000022184	-1.048	6.328e-28	2.562e-27	down	554	550	549	520	295	269	292	248	543.25	276	8.46479	8.08336	8.83651	8.13189	4.52298	4.39097	4.79726	4.10762	8.37914	4.45471	16.9982	16.398	18.163	17.0129	9.31945	9.06574	9.86608	8.48846	17.143	9.18493	protein_coding	Fbxo4	chr15	3965445	3979573
ENSMUSG00000022197	1.685	1.603e-08	3.703e-08	up	22	22	15	45	80	79	105	97	26	90.25	0.043512	0.043209	0.056807	0.12333	0.268594	0.173632	0.231733	0.343695	0.0667145	0.254414	0.087376	0.087655	0.116765	0.258022	0.55343	0.358488	0.476583	0.71025	0.137455	0.524688	protein_coding	Pdzd2	chr15	12359711	12739924
ENSMUSG00000022201	-1.226	3.916e-166	7.223e-165	down	9074	8595	7582	8093	3754	3684	4000	3527	8336	3741.25	44.9067	42.29	41.0695	43.346	20.699	19.5634	23.5252	20.0935	42.903	20.9703	90.1775	85.7901	84.4163	90.685	42.6496	40.3913	48.3821	41.5236	87.7673	43.2366	protein_coding	Zfr	chr15	12117831	12185683
ENSMUSG00000022204	-1.213	2.245e-146	3.576e-145	down	2958	2913	2684	2740	1235	1345	1325	1215	2823.75	1280	54.5891	52.9585	55.2737	54.8956	24.5054	25.8479	27.0544	24.8234	54.4292	25.5578	109.621	107.432	113.612	114.848	50.4926	53.3664	55.6403	51.2979	111.379	52.6993	protein_coding	Ngdn	chr14	55015454	55024137
ENSMUSG00000022206	1.485	0.00446	0.007244	up	4	4	10	8	32	18	12	23	6.5	21.25	0.011477	0.012495	0.033283	0.026119	0.108711	0.056232	0.040289	0.07625	0.0208435	0.0703705	0.023047	0.025347	0.068411	0.054644	0.223995	0.116099	0.082858	0.157571	0.0428622	0.145131	protein_coding	Npr3	chr15	11839896	11907287
ENSMUSG00000022208	6.727	2.393e-36	1.134e-35	up	2	0	2	0	197	219	235	236	1	221.75	0.009789	0	0.039196	0	1.13007	1.27148	1.59449	1.6624	0.0122463	1.41461	0.019658	0	0.080565	0	2.32849	2.62515	3.27924	3.43538	0.0250558	2.91706	protein_coding	Jph4	chr14	55106826	55116935
ENSMUSG00000022209	3.736	0.000197	0.0003592	up	0	0	0	0	31	11	4	6	0	13	0	0	0	0	0.615331	0.177839	0.060098	0.111677	0	0.241236	0	0	0	0	1.26787	0.367172	0.123598	0.230782	0	0.497355	protein_coding	Dhrs2	chr14	55222007	55241435
ENSMUSG00000022210	-1.691	1.26e-39	6.347e-39	down	604	790	809	793	215	307	222	234	749	244.5	9.83447	12.9795	14.5914	14.2967	3.95321	5.47236	3.82782	4.4416	12.9255	4.42375	19.7487	26.3304	29.992	29.9104	8.14546	11.2984	7.87232	9.17863	26.4953	9.12371	protein_coding	Dhrs4	chr14	55478758	55490340
ENSMUSG00000022211	2.017	1.266e-103	1.406e-102	up	280	243	179	235	1007	1012	954	1018	234.25	997.75	1.75557	1.27042	1.14937	1.3307	5.89027	5.33727	5.44201	6.09887	1.37651	5.69211	3.52536	2.5772	2.36247	2.78398	12.1367	11.0195	11.1921	12.6034	2.81225	11.7379	protein_coding	Carmil3	chr14	55490651	55508272
ENSMUSG00000022212	1.454	0.008611	0.01355	up	5	12	9	2	40	20	13	15	7	22	0.02622	0.061232	0.068291	0.008566	0.228983	0.109832	0.074895	0.108247	0.0410773	0.130489	0.052653	0.124217	0.14037	0.017922	0.471812	0.226762	0.154029	0.223692	0.0837905	0.269074	protein_coding	Cpne6	chr14	55510445	55517431
ENSMUSG00000022217	2.731	5.905e-55	3.727e-54	up	43	67	47	36	283	381	358	348	48.25	342.5	0.963992	1.53764	1.22896	0.879239	7.24074	8.40305	8.41848	8.75674	1.15246	8.20475	1.9358	3.11929	2.52607	1.83947	14.9193	17.3492	17.3135	18.0959	2.35516	16.9195	protein_coding	Emc9	chr14	55581516	55585302
ENSMUSG00000022221	4.935	3.281e-31	1.411e-30	up	3	7	3	0	186	123	107	125	3.25	135.25	0.02506	0.248347	0.139973	0	2.31289	1.5401	1.37267	1.6735	0.103345	1.72479	0.050323	0.503802	0.287708	0	4.76563	3.17974	2.82305	3.45832	0.210458	3.55668	protein_coding	Ripk3	chr14	55784995	55788865
ENSMUSG00000022223	1.096	4.518e-40	2.294e-39	up	375	393	335	380	883	818	873	762	370.75	834	9.88278	10.0306	8.95214	9.98729	24.7183	21.3859	25.3349	23.416	9.7132	23.7138	19.8457	20.3483	18.4007	20.8946	50.9313	44.1542	52.104	48.3895	19.8723	48.8947	protein_coding	Sdr39u1	chr14	55897283	55900293
ENSMUSG00000022229	5.097	5.311e-18	1.692e-17	up	0	2	0	2	77	89	47	71	1	71	0	0.010189	0	0.010274	0.565537	0.503695	0.281724	0.425523	0.00511575	0.44412	0	0.020669	0	0.021494	1.16527	1.03995	0.579396	0.879349	0.0105407	0.915991	protein_coding	Atp12a	chr14	56365068	56388550
ENSMUSG00000022237	2.765	7.012e-05	0.000132	up	0	4	0	2	23	12	19	13	1.5	16.75	0	0.010665	0	0.004611	0.068653	0.03347	0.0592	0.049028	0.003819	0.0525878	0	0.021635	0	0.009646	0.141457	0.069104	0.12175	0.101318	0.00782025	0.108407	protein_coding	Ankrd33b	chr15	31291478	31367726
ENSMUSG00000022241	-1.072	2.294e-166	4.244e-165	down	13521	12988	11718	11503	6040	6554	5969	6292	12432.5	6213.75	78.4861	73.9894	74.3755	71.0287	37.5602	39.9572	37.7248	40.1439	74.4699	38.8465	157.608	150.096	152.875	148.601	77.3916	82.497	77.5852	82.958	152.295	80.1079	protein_coding	Tars	chr15	11382301	11399665
ENSMUSG00000022246	2.262	9.388e-08	2.085e-07	up	6	15	10	4	32	37	57	66	8.75	48	0.02414	0.064939	0.046827	0.01634	0.149215	0.166003	0.271789	0.317503	0.0380615	0.226128	0.048476	0.131736	0.09625	0.034186	0.307453	0.342736	0.558962	0.656124	0.077662	0.466319	protein_coding	Rai14	chr15	10568969	10714624
ENSMUSG00000022255	-1.833	0	0	down	42129	44442	38833	38279	12107	12252	11866	12051	40920.8	12069	243.64	163.677	168.57	152.724	57.2737	47.6938	62.195	54.7057	182.153	55.4671	489.256	332.037	346.488	319.517	118.011	98.4703	127.911	113.05	371.825	114.36	protein_coding	Mtdh	chr15	34082694	34145624
ENSMUSG00000022262	1.798	0.01252	0.01933	up	0	0	14	4	7	27	27	18	4.5	19.75	0	0	0.020321	0.005453	0.009297	0.038382	0.039829	0.026792	0.0064435	0.028575	0	0	0.041769	0.011408	0.019157	0.079245	0.081913	0.055367	0.0132943	0.0589205	protein_coding	Dnah5	chr15	28203752	28472052
ENSMUSG00000022292	-1.064	2.716e-85	2.509e-84	down	2518	2535	2256	2646	1200	1266	1305	1233	2488.75	1251	12.2815	12.2036	12.146	14.1278	6.18601	6.26129	6.90581	6.51963	12.6897	6.46819	24.6626	24.7565	24.9654	29.557	12.7461	12.9273	14.2025	13.4729	25.9854	13.3372	protein_coding	Rrm2b	chr15	37923952	37961318
ENSMUSG00000022296	2.45	0.0003758	0.0006708	up	3	2	2	0	19	13	8	19	1.75	14.75	0.016633	0.009846	0.011806	0	0.10684	0.078032	0.045509	0.109101	0.00957125	0.0848705	0.033401	0.019973	0.024266	0	0.22014	0.161107	0.093593	0.225459	0.01941	0.175075	protein_coding	Baalc	chr15	38933144	38952912
ENSMUSG00000022303	2.238	0.02273	0.03398	up	0	0	3	0	13	0	6	12	0.75	7.75	0	0	0.13834	0	0.214648	0	0.063519	0.142385	0.034585	0.105138	0	0	0.284352	0	0.442276	0	0.130635	0.29424	0.071088	0.216788	protein_coding	Dcstamp	chr15	39745930	39760938
ENSMUSG00000022306	3.319	0.001085	0.001861	up	0	0	0	0	8	10	2	18	0	9.5	0	0	0	0	0.028645	0.038319	0.007731	0.071743	0	0.0366095	0	0	0	0	0.059022	0.079116	0.015899	0.148258	0	0.0755737	protein_coding	Zfpm2	chr15	40655035	41104592
ENSMUSG00000022321	3.057	0.001994	0.003346	up	0	0	0	0	7	8	6	10	0	7.75	0	0	0	0	0.036737	0.052704	0.038164	0.06072	0	0.0470812	0	0	0	0	0.075695	0.108814	0.078487	0.125478	0	0.0971185	protein_coding	Cdh10	chr15	18818947	19014236
ENSMUSG00000022322	-2.188	1.048e-180	2.173e-179	down	2512	2228	1961	1959	543	508	444	496	2165	497.75	24.4118	21.3957	21.288	20.8225	5.59616	5.16684	4.86913	5.36292	21.9795	5.24876	49.0216	43.4036	43.7565	43.5633	11.5307	10.6676	10.0139	11.0825	44.9362	10.8237	protein_coding	Shcbp1	chr8	4735976	4779567
ENSMUSG00000022330	4.573	5.19e-49	3.005e-48	up	4	4	8	10	178	197	189	184	6.5	187	0.031726	0.044094	0.064546	0.114889	2.45246	2.64243	2.84126	2.62807	0.0638138	2.64105	0.06371	0.089449	0.132671	0.240361	5.05322	5.45564	5.84336	5.43094	0.131548	5.44579	protein_coding	Osr2	chr15	35296098	35303305
ENSMUSG00000022346	-2.791	0	0	down	11477	12799	11442	11768	1758	1786	1902	1765	11871.5	1802.75	125.868	135.337	135.322	137.306	20.7571	19.2366	21.802	20.7417	133.458	20.6343	252.756	274.546	278.148	287.26	42.7693	39.7165	44.8382	42.863	273.178	42.5467	protein_coding	Myc	chr15	61985391	61990374
ENSMUSG00000022357	4.175	1.615e-06	3.366e-06	up	0	0	0	0	15	21	17	19	0	18	0	0	0	0	0.147545	0.208262	0.178906	0.203665	0	0.184594	0	0	0	0	0.304012	0.429984	0.367939	0.420877	0	0.380703	protein_coding	Klhl38	chr15	58314573	58324169
ENSMUSG00000022360	-1.529	1.013e-80	8.921e-80	down	3992	3056	3434	3559	1095	1360	1305	1362	3510.25	1280.5	16.9227	17.5008	16.199	17.7832	4.69811	6.29096	6.54685	6.16594	17.1014	5.92546	33.9825	35.5023	33.2963	37.2046	9.68031	12.9885	13.4643	12.742	34.9964	12.2188	protein_coding	Atad2	chr15	58094044	58135082
ENSMUSG00000022365	-2.058	0	0	down	26489	26074	23575	23991	6664	6575	6077	5959	25032.2	6318.75	184.442	178.528	182.105	180.225	48.9808	46.5159	45.6722	44.6796	181.325	46.4621	370.379	362.164	374.307	377.052	100.923	96.0383	93.9298	92.331	370.975	95.8056	protein_coding	Derl1	chr15	57869502	57892448
ENSMUSG00000022369	-1.915	3.814e-258	1.257e-256	down	2814	2803	2527	2445	771	743	742	692	2647.25	737	20.1315	19.9754	20.1942	18.9365	5.80802	5.4683	5.71841	5.35207	19.8094	5.5867	40.4262	40.5225	41.5082	39.6174	11.9672	11.29	11.7605	11.0601	40.5186	11.5195	protein_coding	Mtbp	chr15	55557408	55626423
ENSMUSG00000022371	1.367	0.001265	0.002157	up	8	9	7	10	27	24	24	24	8.5	24.75	0.024024	0.027947	0.06133	0.034726	0.170729	0.083426	0.087751	0.082941	0.0370067	0.106212	0.048243	0.056693	0.126061	0.07265	0.351782	0.172245	0.18047	0.171397	0.0759118	0.218973	protein_coding	Col14a1	chr15	55307750	55520803
ENSMUSG00000022372	-5.273	0	0	down	1808	1697	1526	1590	44	34	56	42	1655.25	44	13.9676	12.492	12.8868	13.3327	0.400841	0.251466	0.6479	0.322377	13.1698	0.405646	28.0485	25.3415	26.4881	27.8937	0.82592	0.519186	1.33247	0.666196	26.9429	0.835944	protein_coding	Sla	chr15	66780819	66831829
ENSMUSG00000022382	2.975	0.003742	0.006126	up	0	0	0	0	12	4	4	9	0	7.25	0	0	0	0	0.077524	0.025482	0.024935	0.060538	0	0.0471198	0	0	0	0	0.159735	0.052611	0.051281	0.125102	0	0.0971822	protein_coding	Wnt7b	chr15	85535437	85582473
ENSMUSG00000022383	2.919	7.787e-06	1.563e-05	up	0	2	5	0	27	17	24	16	1.75	21	0	0.012679	0.032034	0	0.247503	0.110571	0.166062	0.126117	0.0111783	0.162563	0	0.025721	0.065844	0	0.509973	0.228288	0.341524	0.260622	0.0228912	0.335102	protein_coding	Ppara	chr15	85734983	85802819
ENSMUSG00000022385	-2.31	4.279e-156	7.368e-155	down	1600	1698	1364	1420	276	296	344	367	1520.5	320.75	13.2661	13.8377	12.5572	12.6518	2.42004	2.49916	3.07783	3.29304	13.0782	2.82252	26.6397	28.0714	25.8108	26.4691	4.98641	5.15985	6.32989	6.80511	26.7477	5.82032	protein_coding	Gtse1	chr15	85859745	85876573
ENSMUSG00000022390	-2.464	0	0	down	4522	4959	4564	4574	924	918	837	869	4654.75	887	17.5941	18.8184	19.5714	19.0794	3.78446	3.60789	3.49922	3.62445	18.7658	3.629	35.3309	38.1754	40.228	39.9164	7.79775	7.44898	7.19653	7.48997	38.4127	7.48331	protein_coding	Zc3h7b	chr15	81745057	81796260
ENSMUSG00000022416	6.706	6.544e-19	2.133e-18	up	0	0	0	0	96	109	126	104	0	108.75	0	0	0	0	0.253334	0.249702	0.305474	0.252589	0	0.265275	0	0	0	0	0.521988	0.515543	0.628241	0.52198	0	0.546938	protein_coding	Cacna1i	chr15	80287238	80398279
ENSMUSG00000022419	2.302	5.705e-110	6.709e-109	up	367	238	238	267	1462	1526	1469	1306	277.5	1440.75	0.941589	0.600481	0.675807	0.737275	3.98469	4.04685	4.09121	3.63211	0.738788	3.93871	1.89081	1.21815	1.38909	1.54247	8.21034	8.35526	8.414	7.50581	1.51013	8.12135	protein_coding	Deptor	chr15	55112317	55259271
ENSMUSG00000022422	-1.931	7.38e-58	4.88e-57	down	606	545	478	448	140	157	120	152	519.25	142.25	8.32242	7.0988	7.62636	6.41817	1.78251	2.21255	1.54549	2.11205	7.36644	1.91315	16.7123	14.4007	15.6756	13.4276	3.67282	4.56811	3.17846	4.36458	15.0541	3.94599	protein_coding	Dscc1	chr15	55076099	55090491
ENSMUSG00000022425	7.464	4.088e-122	5.373e-121	up	6	2	10	0	984	1101	1016	980	4.5	1020.25	0.031681	0.012351	0.073327	0	7.74605	8.08989	8.06338	7.62776	0.0293398	7.88177	0.063618	0.025055	0.15072	0	15.9605	16.7027	16.5832	15.7629	0.0598482	16.2523	protein_coding	Enpp2	chr15	54838901	54952892
ENSMUSG00000022429	2.172	0.002794	0.004624	up	2	3	2	0	10	13	6	19	1.75	12	0.015975	0.028992	0.021011	0	0.104714	0.123538	0.054374	0.195805	0.0164945	0.119608	0.03208	0.058814	0.043188	0	0.215761	0.25506	0.111827	0.404634	0.0335205	0.24682	protein_coding	Dmc1	chr15	79561497	79605109
ENSMUSG00000022435	7.638	5.604e-25	2.135e-24	up	0	0	0	0	181	226	204	223	0	208.5	0	0	0	0	3.85021	4.62532	4.43378	4.84049	0	4.43745	0	0	0	0	7.93325	9.5496	9.11853	10.0029	0	9.15108	protein_coding	Upk3a	chr15	85017141	85022547
ENSMUSG00000022438	1.599	3.639e-05	6.98e-05	up	5	19	13	14	47	30	50	44	12.75	42.75	0.024465	0.105669	0.083287	0.086004	0.283331	0.16677	0.305821	0.269941	0.0748562	0.256466	0.049129	0.214361	0.171193	0.179932	0.583794	0.344319	0.628953	0.557837	0.153654	0.528726	protein_coding	Parvb	chr15	84232043	84315688
ENSMUSG00000022439	-2.538	0	0	down	2663	2535	2281	2250	452	462	391	452	2432.25	439.25	22.4545	20.9719	21.5042	20.5883	4.00182	4.06874	3.55425	4.21264	21.3797	3.95937	45.091	42.544	44.2008	43.0733	8.24563	8.40046	7.3097	8.70548	43.7273	8.16532	protein_coding	Parvg	chr15	84324026	84342978
ENSMUSG00000022441	4.703	7.673e-12	2.02e-11	up	0	2	0	0	47	42	31	40	0.5	40	0	0.00613	0	0	0.217983	0.185371	0.146817	0.204817	0.0015325	0.188747	0	0.012436	0	0	0.449148	0.382724	0.301945	0.423256	0.003109	0.389268	protein_coding	Efcab6	chr15	83866712	84065379
ENSMUSG00000022442	2.223	0	0	up	639	675	578	606	3138	3071	3084	2977	624.5	3067.5	6.81003	7.12737	6.82296	6.99784	35.7597	33.5079	35.8973	34.5522	6.93955	34.9293	13.6753	14.4587	14.0243	14.6403	73.6817	69.1816	73.8267	71.4026	14.1996	72.0232	protein_coding	Ttll1	chr15	83483769	83510893
ENSMUSG00000022455	1.721	0.02198	0.03292	up	6	4	0	0	9	18	5	12	2.5	11	0.090087	0.051757	0	0	0.14257	0.282643	0.07438	0.194934	0.035461	0.173632	0.180904	0.104995	0	0	0.293762	0.583555	0.15297	0.402835	0.0714748	0.358281	protein_coding	Wbp2nl	chr15	82298954	82314623
ENSMUSG00000022456	1.506	8.399e-85	7.743e-84	up	410	457	416	375	1146	1362	1245	1207	414.5	1240	1.99056	2.07396	2.1119	1.84158	5.59918	6.52638	6.27333	6.71556	2.0045	6.27861	3.99725	4.20727	4.3409	3.85281	11.5369	13.4746	12.9018	13.8778	4.09956	12.9478	protein_coding	Septin3	chr15	82268802	82294574
ENSMUSG00000022464	2.041	0.0006174	0.001081	up	4	5	0	6	14	33	15	16	3.75	19.5	0.020341	0.02623	0	0.0304	0.082203	0.185711	0.085187	0.09685	0.0192427	0.112488	0.040846	0.05321	0	0.063601	0.169378	0.383426	0.175196	0.200142	0.0394142	0.232036	protein_coding	Slc38a4	chr15	96994820	97055956
ENSMUSG00000022468	-2.421	9.187e-64	6.548e-63	down	395	398	355	338	70	56	77	85	371.5	72	3.65987	3.63182	3.62339	3.388	0.731445	0.530005	0.775549	0.864025	3.57577	0.725256	7.3494	7.36756	7.44769	7.08811	1.50712	1.09427	1.595	1.78552	7.31319	1.49548	protein_coding	Endou	chr15	97711015	97731339
ENSMUSG00000022469	1.256	5.336e-24	1.987e-23	up	271	242	187	182	531	668	504	513	220.5	554	1.71026	1.50593	1.29603	1.37588	3.79156	4.8061	3.51887	3.4467	1.47203	3.89081	3.43438	3.05496	2.66393	2.87852	7.81239	9.92283	7.23692	7.12266	3.00794	8.0237	protein_coding	Rapgef3	chr15	97744770	97767972
ENSMUSG00000022475	-1.075	1.635e-60	1.118e-59	down	2669	3292	2669	2890	1382	1450	1346	1566	2880	1436	13.3798	15.9177	15.1118	15.209	7.4347	8.25371	7.63917	8.34835	14.9046	7.91899	26.868	32.2909	31.0616	31.819	15.319	17.0409	15.7108	17.252	30.5099	16.3307	protein_coding	Hdac7	chr15	97792664	97844502
ENSMUSG00000022479	5.555	2.741e-245	8.597e-244	up	17	22	19	33	1160	1139	1225	1168	22.75	1173	0.080884	0.106418	0.099216	0.177669	6.28055	5.97185	6.90745	6.49316	0.116047	6.41325	0.162423	0.215882	0.203932	0.371706	12.9409	12.3297	14.2059	13.4182	0.238486	13.2237	protein_coding	Vdr	chr15	97854425	97910630
ENSMUSG00000022483	1.014	6.261e-15	1.831e-14	up	230	221	170	237	361	540	468	456	214.5	456.25	1.02774	0.948367	0.834806	1.11723	2.07058	2.79978	2.39596	2.53869	0.982036	2.45125	2.06381	1.92387	1.7159	2.33738	4.26637	5.78053	4.92755	5.24624	2.01024	5.05517	protein_coding	Col2a1	chr15	97975602	98004695
ENSMUSG00000022484	2.049	3.641e-55	2.307e-54	up	101	103	81	120	481	423	457	413	101.25	443.5	1.15958	1.15646	1.02323	1.4826	5.86423	4.97268	5.69077	5.14154	1.20547	5.4173	2.32856	2.34601	2.10319	3.10177	12.0831	10.2668	11.7037	10.6251	2.46989	11.1696	protein_coding	Hoxc10	chr15	102966796	102971893
ENSMUSG00000022485	3.39	4.184e-05	7.998e-05	up	0	2	0	0	9	21	8	24	0.5	15.5	0	0.011992	0	0	0.071045	0.283862	0.071509	0.225045	0.002998	0.162865	0	0.024327	0	0	0.146386	0.586071	0.147066	0.465058	0.00608175	0.336145	protein_coding	Hoxc5	chr15	102967443	103017429
ENSMUSG00000022494	3.709	5.556e-05	0.0001052	up	0	0	0	0	15	13	15	8	0	12.75	0	0	0	0	0.077194	0.064752	0.082169	0.04395	0	0.0670162	0	0	0	0	0.159056	0.133688	0.168988	0.090824	0	0.138139	protein_coding	Shisa9	chr16	11984113	12270902
ENSMUSG00000022505	2.263	1.364e-47	7.714e-47	up	72	59	77	71	314	360	332	421	69.75	356.75	0.449532	0.368498	0.53945	0.477831	2.11797	2.33825	2.2875	2.89961	0.458828	2.41083	0.902709	0.747541	1.10881	0.999679	4.36401	4.82763	4.70449	5.99208	0.939685	4.97205	protein_coding	Emp2	chr16	10281749	10313968
ENSMUSG00000022512	3.883	8.131e-05	0.0001523	up	0	0	0	0	4	13	8	33	0	14.5	0	0	0	0	0.018251	0.069781	0.045962	0.215828	0	0.0874555	0	0	0	0	0.037605	0.144073	0.094525	0.446013	0	0.180554	protein_coding	Cldn1	chr16	26356642	26371841
ENSMUSG00000022519	-1.371	1.341e-88	1.282e-87	down	1845	1982	1880	2006	726	892	733	787	1928.25	784.5	9.47708	9.88224	11.202	11.4201	5.07757	4.81095	5.82611	5.85183	10.4953	5.39161	19.031	20.0473	23.0251	23.8922	10.4622	9.93284	11.982	12.0929	21.4989	11.1175	protein_coding	Srl	chr16	4480216	4541816
ENSMUSG00000022526	1.423	2.464e-126	3.353e-125	up	1063	925	844	848	2549	2772	2540	2513	920	2593.5	6.18517	5.21475	5.63542	5.40791	15.8477	16.6686	15.6255	16.1101	5.61081	16.063	12.4205	10.5787	11.5833	11.314	32.6536	34.4146	32.1356	33.2918	11.4741	33.1239	protein_coding	Zfp251	chr15	76851609	76871435
ENSMUSG00000022537	3.8	1.388e-142	2.146e-141	up	57	44	24	44	658	623	616	626	42.25	630.75	0.295981	0.233132	0.138821	0.268257	3.95252	3.46765	3.96732	4.04824	0.234048	3.85893	0.594361	0.472936	0.285339	0.561226	8.14404	7.15942	8.15921	8.36574	0.478465	7.9571	protein_coding	Tmem44	chr16	30511855	30550842
ENSMUSG00000022540	1.348	2.596e-55	1.649e-54	up	464	424	477	459	1146	1183	1380	1186	456	1223.75	8.31487	7.18345	9.97219	8.58694	22.6445	22.4966	27.0028	23.5044	8.51436	23.9121	16.6971	14.5725	20.4973	17.9649	46.6583	46.4473	55.5341	48.5722	17.433	49.303	protein_coding	Rogdi	chr16	5008730	5013553
ENSMUSG00000022542	2.683	0.01005	0.01569	up	0	0	0	0	8	5	4	6	0	5.75	0	0	0	0	0.068288	0.036595	0.032972	0.047338	0	0.0462982	0	0	0	0	0.140704	0.075556	0.06781	0.097825	0	0.0954737	protein_coding	Septin12	chr16	4986858	4997852
ENSMUSG00000022546	1.965	1.944e-59	1.314e-58	up	161	156	102	163	588	630	541	636	145.5	598.75	2.23055	2.15544	1.35737	2.43037	9.81774	9.9653	9.1731	10.9881	2.04343	9.98606	4.47918	4.37256	2.79	5.08463	20.2292	20.5747	18.8655	22.7071	4.18159	20.5941	protein_coding	Gpt	chr15	76695716	76699686
ENSMUSG00000022548	7.461	1.7e-23	6.263e-23	up	0	0	0	0	166	150	209	211	0	184	0	0	0	0	3.33379	2.57245	4.2294	3.83612	0	3.49294	0	0	0	0	6.86918	5.31117	8.6982	7.92741	0	7.20149	protein_coding	Apod	chr16	31296192	31314808
ENSMUSG00000022558	1.893	0	0	up	1179	1310	1100	1169	4536	4677	4588	4777	1189.5	4644.5	5.89104	6.09592	5.67994	6.037	22.1818	20.3354	22.9924	22.4437	5.92598	21.9883	11.8298	12.3663	11.6748	12.6301	45.7049	41.9851	47.2863	46.3801	12.1253	45.3391	protein_coding	Mroh1	chr15	76380261	76453038
ENSMUSG00000022562	1.726	1.096e-41	5.675e-41	up	103	103	99	97	328	347	380	353	100.5	352	1.21392	1.06402	1.34946	1.28238	2.89614	3.44163	4.25302	3.32223	1.22744	3.47825	2.43768	2.15849	2.77375	2.68289	5.96739	7.1057	8.74679	6.86544	2.5132	7.17133	protein_coding	Oplah	chr15	76296601	76328015
ENSMUSG00000022565	2.382	0	0	up	2107	2365	2055	2377	11759	12588	11880	12587	2226	12203.5	3.512	3.73563	3.68962	3.99622	18.9607	19.2438	19.3265	20.6839	3.73337	19.5537	7.05248	7.57817	7.58384	8.36058	39.068	39.7314	39.747	42.7436	7.64377	40.3225	protein_coding	Plec	chr15	76170974	76232574
ENSMUSG00000022574	1.126	0.0001257	0.0002326	up	24	18	31	36	49	77	66	65	27.25	64.25	0.386009	0.281045	0.68906	0.677255	0.996022	1.17499	1.5025	1.05396	0.508342	1.18187	0.775149	0.570131	1.41633	1.4169	2.05227	2.42592	3.09006	2.17803	1.04463	2.43657	protein_coding	Naprt	chr15	75890956	75894481
ENSMUSG00000022575	-1.707	2.028e-79	1.758e-78	down	710	722	688	652	237	220	208	225	693	222.5	9.99226	10.4643	11.0563	10.4703	3.74573	3.15342	3.48481	3.58388	10.4958	3.49196	20.0655	21.2281	22.7257	21.9051	7.71796	6.51066	7.16689	7.40613	21.4811	7.20041	protein_coding	Gsdmd	chr15	75862327	75867408
ENSMUSG00000022580	4.334	6.445e-07	1.372e-06	up	0	0	0	0	16	29	22	14	0	20.25	0	0	0	0	0.14699	0.206514	0.150915	0.086278	0	0.147674	0	0	0	0	0.302868	0.426377	0.310374	0.178296	0	0.304479	protein_coding	Rhpn1	chr15	75704280	75715485
ENSMUSG00000022582	5.943	5.817e-40	2.946e-39	up	0	0	6	2	177	205	192	200	2	193.5	0	0	0.137939	0.050174	4.40111	4.99033	5.00858	5.09774	0.0470283	4.87444	0	0	0.283526	0.104969	9.06836	10.3032	10.3007	10.5346	0.0971237	10.0517	protein_coding	Ly6g	chr15	75155240	75159126
ENSMUSG00000022594	2.192	2.106e-236	6.321e-235	up	437	529	476	422	2186	2263	2259	2264	466	2243	2.49979	2.83774	2.87412	2.62772	12.7604	12.7386	13.5706	13.6566	2.70984	13.1816	5.01985	5.75669	5.90761	5.4975	26.2925	26.3005	27.9094	28.2216	5.54541	27.181	protein_coding	Lynx1	chr15	74747852	74753046
ENSMUSG00000022602	2.951	4.559e-06	9.269e-06	up	5	0	0	2	19	19	19	28	1.75	21.25	0.032509	0	0	0.013697	0.139256	0.132834	0.142026	0.204791	0.0115515	0.154727	0.065281	0	0	0.028656	0.286932	0.274254	0.292091	0.423204	0.0234843	0.31912	protein_coding	Arc	chr15	74669083	74672570
ENSMUSG00000022613	-3.259	9.668e-12	2.534e-11	down	62	44	43	30	6	0	6	4	44.75	4	1.29896	0.863488	0.916528	0.594745	0.120271	0	0.1249	0.084198	0.918431	0.0823423	2.60846	1.75169	1.88388	1.24428	0.247815	0	0.25687	0.173997	1.87208	0.169671	protein_coding	Miox	chr15	89334398	89337015
ENSMUSG00000022619	1.189	2.293e-05	4.469e-05	up	25	33	32	29	65	107	62	58	29.75	73	0.097224	0.126961	0.138632	0.123016	0.324593	0.463301	0.387698	0.245821	0.121458	0.355353	0.195237	0.257556	0.284952	0.257365	0.668814	0.956546	0.797342	0.507992	0.248778	0.732673	protein_coding	Mapk8ip2	chr15	89453913	89464468
ENSMUSG00000022629	2.288	0.005225	0.008426	up	2	0	0	2	9	9	5	14	1	9.25	0.004664	0	0	0.005616	0.029694	0.029397	0.017728	0.048515	0.00257	0.0313335	0.009365	0	0	0.011749	0.061184	0.060694	0.036458	0.100258	0.0052785	0.0646485	protein_coding	Kif21a	chr15	90933276	91049948
ENSMUSG00000022636	1.829	0.0006571	0.001147	up	3	4	4	9	23	26	26	11	5	21.5	0.009319	0.012737	0.012111	0.034453	0.085432	0.271979	0.098711	0.053815	0.017155	0.127484	0.018713	0.025839	0.024894	0.07208	0.17603	0.561539	0.203011	0.111211	0.0353815	0.262948	protein_coding	Alcam	chr16	52248996	52454074
ENSMUSG00000022637	1	1.265e-38	6.247e-38	up	934	1130	1143	1128	2398	2412	2225	2114	1083.75	2287.25	3.2258	4.05929	4.89565	4.49268	9.0052	8.68523	8.65363	8.62544	4.16835	8.74237	6.47776	8.23474	10.0628	9.39923	18.5549	17.9318	17.7971	17.8246	8.54362	18.0271	protein_coding	Cblb	chr16	52031225	52208048
ENSMUSG00000022661	2.879	0.0004433	0.000786	up	0	3	0	0	8	21	13	8	0.75	12.5	0	0.024953	0	0	0.076834	0.196622	0.137339	0.072361	0.00623825	0.120789	0	0.050619	0	0	0.158313	0.405954	0.282453	0.149536	0.0126547	0.249064	protein_coding	Cd200	chr16	45382135	45409053
ENSMUSG00000022665	2.466	8.32e-15	2.424e-14	up	4	22	21	21	105	95	90	126	17	104	0.017436	0.111461	0.124973	0.119424	0.633222	0.520771	0.610101	0.817698	0.0933235	0.645448	0.035013	0.226112	0.256877	0.24985	1.30473	1.0752	1.25474	1.68979	0.191963	1.33112	protein_coding	Ccdc80	chr16	45093402	45128077
ENSMUSG00000022667	3.074	0.0001857	0.0003393	up	2	0	0	0	11	15	9	14	0.5	12.25	0.016104	0	0	0	0.129626	0.159967	0.07928	0.119503	0.004026	0.122094	0.032338	0	0	0	0.267091	0.330274	0.163048	0.246955	0.0080845	0.251842	protein_coding	Cd200r1	chr16	44765736	44794978
ENSMUSG00000022678	-1.031	1.886e-104	2.11e-103	down	3719	4101	3416	3597	1881	2068	1851	1826	3708.25	1906.5	38.4072	41.7928	40.2779	40.1899	21.0591	21.981	20.7131	21.0936	40.167	21.2117	77.1258	84.7815	82.7893	84.0822	43.3917	45.3827	42.5986	43.5903	82.1947	43.7408	protein_coding	Nde1	chr16	14163275	14192928
ENSMUSG00000022686	-1.722	0.004481	0.007277	down	23	26	11	6	6	2	6	4	16.5	4.5	0.10006	0.157855	0.053718	0.026706	0.024197	0.006481	0.02646	0.016437	0.0845848	0.0183938	0.200931	0.320226	0.110414	0.055873	0.049858	0.01338	0.054418	0.033967	0.171861	0.0379058	protein_coding	B3gnt5	chr16	19760208	19772753
ENSMUSG00000022687	3.212	1.338e-05	2.648e-05	up	0	0	4	0	13	29	13	20	1	18.75	0	0	0.018213	0	0.063022	0.143146	0.066735	0.102391	0.00455325	0.0938235	0	0	0.037435	0	0.129855	0.295545	0.137248	0.211592	0.00935875	0.19356	protein_coding	Boc	chr16	44485049	44558897
ENSMUSG00000022696	4.636	1.061e-23	3.923e-23	up	5	5	0	0	101	79	99	81	2.5	90	0.024015	0.023026	0	0	0.523867	0.397562	0.528668	0.447398	0.0117602	0.474374	0.048224	0.04671	0	0	1.07941	0.820821	1.08726	0.924555	0.0237335	0.978012	protein_coding	Sidt1	chr16	44240180	44333196
ENSMUSG00000022704	-1.5	2.717e-134	3.995e-133	down	2486	2521	2164	2033	863	873	850	828	2301	853.5	17.5936	18.678	16.6674	16.2895	7.5547	6.89439	7.51486	6.41891	17.3071	7.09571	35.3299	37.8904	34.259	34.0796	15.5662	14.2344	15.4551	13.2648	35.3897	14.6301	protein_coding	Qtrt2	chr16	43861407	43926809
ENSMUSG00000022708	-3.398	0	0	down	11452	11667	10466	11211	1117	1104	1075	1166	11199	1115.5	9.55822	9.55327	9.66326	10.4849	1.1025	1.08661	1.45211	1.17796	9.81491	1.20479	19.1939	19.3799	19.8624	21.9357	2.27167	2.24346	2.98641	2.43426	20.093	2.48395	protein_coding	Zbtb20	chr16	42875881	43642602
ENSMUSG00000022711	-1.18	5.829e-105	6.54e-104	down	2104	1999	1877	2013	905	956	967	879	1998.25	926.75	25.6301	23.7749	24.8921	26.5476	12.0155	12.2565	13.4051	11.8009	25.2112	12.3695	51.468	48.2301	51.1645	55.5408	24.7575	25.3052	27.569	24.3867	51.6009	25.5046	protein_coding	Pmm2	chr16	8637674	8662467
ENSMUSG00000022715	3.141	0.001718	0.002898	up	0	0	0	0	13	4	10	6	0	8.25	0	0	0	0	0.20268	0.056153	0.168576	0.093656	0	0.130266	0	0	0	0	0.417615	0.115935	0.346694	0.193542	0	0.268446	protein_coding	Tmem114	chr16	8409275	8425136
ENSMUSG00000022722	-1.797	1.223e-226	3.481e-225	down	3853	3916	3368	3968	1204	1190	1031	1141	3776.25	1141.5	51.9254	53.6385	51.3975	58.9983	16.9775	16.6103	14.9397	16.6984	53.9899	16.3065	104.272	108.812	105.645	123.432	34.9816	34.2942	30.725	34.5075	110.54	33.6271	protein_coding	Arl6	chr16	59612949	59639391
ENSMUSG00000022747	2.17	1.048e-06	2.209e-06	up	11	0	13	11	51	37	54	40	8.75	45.5	0.056383	0	0.106699	0.061385	0.449567	0.403005	0.568483	0.30991	0.0561167	0.432741	0.113223	0	0.219315	0.128425	0.926319	0.832058	1.16915	0.640433	0.115241	0.891989	protein_coding	St3gal6	chr16	58468125	58524243
ENSMUSG00000022748	-1.672	2.17e-98	2.298e-97	down	1603	1357	1408	1329	489	465	424	500	1424.25	469.5	33.6012	29.3758	34.343	31.4204	11.9732	10.648	10.2997	11.8841	32.1851	11.2012	67.4748	59.5921	70.5904	65.7353	24.6704	21.9842	21.1825	24.5586	65.8482	23.0989	protein_coding	Cmss1	chr16	57302000	57606864
ENSMUSG00000022755	2.369	0.002347	0.003914	up	0	2	0	5	9	23	4	20	1.75	14	0	0.014863	0	0.037461	0.072364	0.190177	0.031658	0.173737	0.013081	0.116984	0	0.030151	0	0.078373	0.149105	0.392645	0.065107	0.359031	0.027131	0.241472	protein_coding	Adgrg7	chr16	56724609	56795855
ENSMUSG00000022756	1.535	1.195e-152	2.003e-151	up	643	722	599	664	2001	2073	2028	1907	657	2002.25	6.62427	6.94818	6.42935	6.12581	20.1533	19.6784	20.1132	15.8998	6.5319	18.9612	13.3023	14.0952	13.2152	12.8159	41.5251	40.6286	41.365	32.8571	13.3571	39.094	protein_coding	Slc7a4	chr16	17572018	17583214
ENSMUSG00000022758	1.229	2.404e-05	4.677e-05	up	37	33	28	40	120	100	47	79	34.5	86.5	0.234561	0.206022	0.196694	0.450114	1.16004	0.657699	0.328135	0.548861	0.271848	0.673683	0.471024	0.41794	0.404295	0.941694	2.39023	1.35791	0.674845	1.13423	0.558738	1.3893	protein_coding	P2rx6	chr16	17561885	17577800
ENSMUSG00000022759	3.789	4.599e-05	8.769e-05	up	0	0	0	0	10	8	14	22	0	13.5	0	0	0	0	0.101297	0.07304	0.148797	0.244349	0	0.141871	0	0	0	0	0.208719	0.150801	0.306016	0.50495	0	0.292621	protein_coding	Lrrc74b	chr16	17544465	17561247
ENSMUSG00000022763	3.885	7.852e-65	5.684e-64	up	17	31	26	8	364	307	374	285	20.5	332.5	0.139617	0.473403	0.17646	0.111736	3.55468	2.69234	3.32414	2.86536	0.225304	3.10913	0.280367	0.960353	0.362705	0.233766	7.3243	5.5587	6.83645	5.92131	0.459298	6.41019	protein_coding	Aifm3	chr16	17489611	17507485
ENSMUSG00000022765	1.21	2.671e-104	2.981e-103	up	1566	1462	1210	1535	3429	3611	3544	3447	1443.25	3507.75	9.9764	9.17671	8.55114	10.5424	23.1704	23.5116	24.4834	23.7812	9.56167	23.7366	20.0337	18.616	17.5764	22.0561	47.7418	48.5429	50.3527	49.1442	19.5706	48.9454	protein_coding	Snap29	chr16	17405986	17430827
ENSMUSG00000022766	1.234	0.003684	0.006033	up	19	6	29	8	49	41	35	36	15.5	40.25	0.182518	0.051944	0.322238	0.083961	0.518991	0.412912	0.376356	0.390391	0.160165	0.424662	0.366515	0.105375	0.662344	0.175657	1.06937	0.852512	0.774017	0.806748	0.327473	0.875661	protein_coding	Serpind1	chr16	17331371	17343575
ENSMUSG00000022783	4.649	1.056e-17	3.336e-17	up	2	2	2	0	54	85	69	52	1.5	65	0.014915	0.016956	0.045604	0	0.775172	1.34678	0.765621	0.673406	0.0193688	0.890245	0.029951	0.034397	0.093737	0	1.59722	2.78061	1.57458	1.3916	0.0395213	1.836	protein_coding	Spag6l	chr16	16753016	16829456
ENSMUSG00000022788	2.272	0.0009557	0.001649	up	5	0	0	9	36	7	25	19	3.5	21.75	0.031254	0	0	0.062315	0.114567	0.018206	0.088379	0.052693	0.0233922	0.0684613	0.062761	0	0	0.130371	0.236061	0.03759	0.18176	0.108891	0.048283	0.141075	protein_coding	Fgd4	chr16	16416917	16600549
ENSMUSG00000022790	4.293	6.277e-12	1.658e-11	up	2	2	0	0	46	29	38	47	1	40	0.012763	0.012401	0	0	0.310102	0.185098	0.264013	0.318943	0.006291	0.269539	0.02563	0.025157	0	0	0.638955	0.38216	0.542969	0.659101	0.0126967	0.555796	protein_coding	Igsf11	chr16	38892671	39027159
ENSMUSG00000022792	-1.627	4.991e-109	5.824e-108	down	1098	1085	925	1018	361	357	349	333	1031.5	350	13.7768	13.6479	13.5563	14.3437	5.07576	4.72276	4.3855	4.58712	13.8312	4.69279	27.6652	27.6864	27.8642	30.0088	10.4585	9.75078	9.01924	9.47935	28.3062	9.67696	protein_coding	Yars2	chr16	16302965	16309640
ENSMUSG00000022793	2.735	0.009769	0.01527	up	0	0	0	0	10	6	6	2	0	6	0	0	0	0	0.096874	0.053775	0.061377	0.016243	0	0.0570672	0	0	0	0	0.199605	0.111026	0.126229	0.033566	0	0.117607	protein_coding	B4galt4	chr16	38742264	38769049
ENSMUSG00000022799	2.524	2.101e-167	3.92e-166	up	199	167	141	163	1048	1022	1012	985	167.5	1016.75	0.564277	0.452082	0.430447	0.481841	3.08773	2.88083	3.03134	2.94177	0.482162	2.98542	1.13313	0.9171	0.884763	1.00807	6.36218	5.94787	6.23428	6.07921	0.985765	6.15589	protein_coding	Arhgap31	chr16	38598340	38713274
ENSMUSG00000022805	3.028	1.136e-24	4.3e-24	up	16	8	8	13	99	116	96	105	11.25	104	0.114764	0.05466	0.057829	0.097499	0.826601	0.884564	0.777665	0.885219	0.081188	0.843512	0.230458	0.110884	0.118864	0.203979	1.70318	1.8263	1.59935	1.82932	0.166046	1.73954	protein_coding	Maats1	chr16	38297754	38342143
ENSMUSG00000022809	2.386	0.02788	0.04123	up	0	0	0	0	4	5	3	6	0	4.5	0	0	0	0	0.029203	0.043372	0.024128	0.053727	0	0.0376075	0	0	0	0	0.060171	0.089548	0.049622	0.111029	0	0.0775925	protein_coding	Nr1i2	chr16	38248323	38294824
ENSMUSG00000022818	1.585	4.68e-05	8.916e-05	up	9	9	10	12	35	34	26	40	10	33.75	0.069894	0.108869	0.081019	0.102479	0.329934	0.710816	0.225745	0.345441	0.0905652	0.402984	0.140354	0.220853	0.16653	0.214399	0.679819	1.46758	0.46427	0.713859	0.185534	0.831381	protein_coding	Cyp2ab1	chr16	20308387	20325404
ENSMUSG00000022822	1.174	3.627e-117	4.549e-116	up	1527	1742	1442	1457	3605	3924	3478	3622	1542	3657.25	6.75084	7.62217	7.09953	7.00134	16.4681	17.0857	16.6592	17.1791	7.11847	16.848	13.5564	15.4625	14.5927	14.6477	33.9319	35.2757	34.2615	35.5008	14.5648	34.7425	protein_coding	Abcc5	chr16	20331303	20426394
ENSMUSG00000022824	1.018	0.01962	0.02957	up	20	5	13	11	26	25	37	21	12.25	27.25	0.143583	0.036001	0.10046	0.086478	0.200417	0.187041	0.296503	0.167861	0.0916305	0.212955	0.288331	0.073032	0.20649	0.180922	0.412952	0.386171	0.609791	0.346887	0.187194	0.43895	protein_coding	Muc13	chr16	33794037	33819934
ENSMUSG00000022827	-1.509	3.002e-61	2.075e-60	down	1116	890	815	943	345	346	332	363	941	346.5	11.8371	9.38129	9.45337	10.8297	3.79597	3.78347	3.61461	4.41119	10.3754	3.90131	23.7701	19.031	19.4309	22.657	7.82147	7.81148	7.43382	9.11578	21.2223	8.04564	protein_coding	Rabl3	chr16	37539885	37572385
ENSMUSG00000022831	-1.156	2.715e-124	3.626e-123	down	2679	2696	2323	2499	1143	1218	1187	1257	2549.25	1201.25	30.1196	29.5168	28.7561	29.8538	13.2843	13.8756	14.2926	15.0412	29.5616	14.1234	60.4833	59.8782	59.1068	62.4577	27.3718	28.6481	29.3942	31.0829	60.4815	29.1243	protein_coding	Hcls1	chr16	36934983	36963212
ENSMUSG00000022836	2.502	9.725e-15	2.828e-14	up	14	7	9	19	64	83	77	88	12.25	78	0.037568	0.018363	0.064433	0.056071	0.19924	0.248305	0.270273	0.344103	0.0441088	0.26548	0.075441	0.037251	0.13244	0.117308	0.410527	0.512658	0.555846	0.711095	0.09061	0.547531	protein_coding	Mylk	chr16	34745210	35002420
ENSMUSG00000022842	1.764	0.01045	0.01628	up	9	0	0	5	15	21	8	16	3.5	15	0.054805	0	0	0.032728	0.092604	0.13777	0.053893	0.101698	0.0218832	0.0964913	0.110055	0	0	0.068472	0.190809	0.284444	0.110837	0.210161	0.0446317	0.199063	protein_coding	Ece2	chr16	20629828	20646485
ENSMUSG00000022843	2.721	1.473e-235	4.383e-234	up	194	227	165	193	1388	1386	1283	1359	194.75	1354	1.27344	1.66878	1.21181	1.72581	11.013	10.2494	10.1062	10.4295	1.46996	10.4495	2.5572	3.38531	2.49081	3.61061	22.6919	21.1613	20.7845	21.5528	3.01098	21.5476	protein_coding	Clcn2	chr16	20702964	20717746
ENSMUSG00000022847	4.174	1.071e-18	3.47e-18	up	6	0	6	0	74	58	99	69	3	75	0.049292	0	0.050498	0	0.769737	0.827696	1.44077	0.866921	0.0249475	0.976281	0.098984	0	0.103796	0	1.58602	1.70889	2.9631	1.7915	0.050695	2.01238	protein_coding	Thpo	chr16	20724454	20734511
ENSMUSG00000022848	-1.443	1.495e-205	3.665e-204	down	3315	3448	2941	3068	1260	1202	1206	1263	3193	1232.75	13.497	13.8255	13.28	13.4686	5.44122	4.99801	5.32159	5.56768	13.5178	5.33213	27.1035	28.0465	27.2964	28.1779	11.2115	10.3191	10.9444	11.5057	27.6561	10.9952	protein_coding	Slc49a4	chr16	35694062	35769356
[truncated: 4,815 more rows]

## Sheet: Supplementary Table9
Description	ID	GeneRatio	BgRatio	pvalue	padj	geneID	Count	up	down	up_genes	down_genes	class1	class2
[truncated: 339 more rows]

[truncated: 1 more sheets: Supplementary Table10]
